# Supplementary material for: ZNF146/OZF and ZNF507 target LINE-1 sequences
Source: G3 (Bethesda). 2022 Jan 17;12(3):jkac002. doi: 10.1093/g3journal/jkac002 (PMC8896011; doi:10.1093/g3journal/jkac002)
Supplement: jkac002_Supplementary_Data [file jkac002_supplementary_data.xlsx]

## Sheet: chip_ratio
Target-CellType_Experiment	L1	Alu	hAT-Charlie	CR1	ERV1	ERVL	ERVL_MaLR	ERVK	L2	MIR	SVA	TcMar-Tigger
CTCF-GM12878 (ENCFF002CDP)	0.318414	0.41607	1.17804	0.799686	0.622144	0.932356	0.493078	1.81034	0.7935	1.0624	0.180587	0.555364
EZH2-GM12878 (ENCFF002CDQ)	0.149862	0.0950349	0.575049	0.590278	0.299345	0.282021	0.198714	0.114943	0.538765	1.01695	0.185185	0.270701
CHD1-H1 (ENCFF002CDR)	0.0877821	0.359405	0.433012	0.254307	0.837794	0.149893	0.074874	0.137457	0.473713	0.666141	0.0609756	0.144644
CTCF-H1 (ENCFF002CDS)	0.326667	0.288427	1.11529	0.800643	0.837233	1.3241	0.713684	1.61677	0.817313	0.968695	0.125392	0.5008
EZH2-H1 (ENCFF002CDT)	0.0430593	0.0851064	0.114682	0.235118	0.0598291	0.0195101	0.00313611	0.02457	0.200979	0.495918	0.131579	0.0245834
RBBP5-H1 (ENCFF002CDV)	0.0984523	0.183659	0.326882	0.265152	0.473852	0.150288	0.0842145	0.267857	0.340465	0.598386	0.271605	0.104184
CTCF-HepG2 (ENCFF002CDZ)	0.314696	0.376539	1.15044	0.805884	0.651068	1.06886	0.541465	1.7853	0.806826	0.99425	0.219146	0.560322
EZH2-HepG2 (ENCFF002CEA)	0.16163	0.207565	0.494267	0.685976	0.239744	0.258176	0.290847	0.178571	0.589304	0.981352	0.116279	0.1875
CHD1-K562 (ENCFF002CEK)	0.0885501	0.332339	0.394334	0.44235	0.452386	0.165119	0.10287	0.220588	0.470867	0.818271	0.0429185	0.149502
CTCF-K562 (ENCFF002CEL)	0.300016	0.46751	1.13353	0.866116	0.691672	0.958007	0.542772	1.96925	0.864397	1.13116	0.223814	0.530986
EZH2-K562 (ENCFF002CEM)	0.35698	0.277706	0.660848	0.87156	0.823828	0.516129	0.518053	0.333333	0.681952	1.00114	0.357143	0.486258
HDAC1-K562 (ENCFF002CEN)	0.0650215	0.188791	0.290237	0.439622	0.324885	0.16288	0.128931	0.333988	0.487913	0.802461	0.299625	0.129595
HDAC2-K562 (ENCFF002CEO)	0.0802079	0.212616	0.344249	0.546875	0.351494	0.269687	0.186739	0.101523	0.792897	2.1836	0.190476	0.106707
HDAC6-K562 (ENCFF002CEP)	0.122184	0.0922935	0.235294	0.238095	0.25	0.273556	0.22695	0.238095	0.362473	0.390805	0	0.224719
PHF8-K562 (ENCFF002CER)	0.0608629	0.244554	0.24124	0.19619	0.42691	0.124269	0.113591	0.278638	0.325411	0.603022	0.160428	0.0645338
KDM5B-K562 (ENCFF002CES)	0.0674312	0.276309	0.266096	0.275893	0.47638	0.158499	0.161754	0.339734	0.35191	0.601946	0.147059	0.117121
RBBP5-K562 (ENCFF002CEU)	0.0874417	0.245827	0.318192	0.406071	0.482796	0.227344	0.137581	0.215716	0.403761	0.626395	0.174419	0.122024
SAP30-K562 (ENCFF002CEV)	0.04507	0.145974	0.210122	0.232082	0.212811	0.0840752	0.060177	0.234192	0.367761	0.585341	0.223214	0.0791296
ATF3-A549 (ENCFF002CFG)	0.197796	0.475394	0.763402	1.20631	0.434645	0.490196	0.319559	0.60241	0.99528	1.15061	0.24	0.787555
BCL3-A549 (ENCFF002CFH)	0.230859	0.490172	0.711728	0.960404	0.490956	0.531327	0.307624	0.626959	1.03878	1.16169	0.327869	0.736971
CREB1-A549 (ENCFF002CFI)	0.0589473	0.15085	0.295775	0.374622	0.126464	0.186421	0.141376	0.353535	0.386322	0.473141	0.127389	0.196339
CTCF-A549 (ENCFF002CFJ)	0.24476	0.268311	1.19114	0.765109	0.605436	0.968488	0.435704	2.68525	0.701678	0.828283	0.0992908	0.548012
CTCF-A549 (ENCFF002CFK)	0.235871	0.281459	1.13017	0.809959	0.566564	0.895482	0.403345	2.70588	0.675489	0.847063	0.175953	0.555697
ELF1-A549 (ENCFF002CFL)	0.131828	0.30534	0.458069	0.555042	0.295617	0.452292	0.301269	0.266667	0.602367	0.763444	0.304569	0.301594
ETS1-A549 (ENCFF002CFM)	0.104264	0.320138	0.363951	0.412903	0.232108	0.27117	0.351152	0.139535	0.516805	0.705732	0.0769231	0.212899
FOSL2-A549 (ENCFF002CFN)	0.31227	0.518992	1.00031	1.42481	0.616411	0.769001	0.528021	0.735027	1.24816	1.2187	0.186757	1.24155
FOXA1-A549 (ENCFF002CFO)	0.56021	0.368889	1.14743	1.42857	0.470367	0.696907	0.352352	1.8254	1.68486	0.996651	0.402685	1.98525
GABPA-A549 (ENCFF002CFP)	0.157722	0.342541	0.569142	0.71978	0.406919	0.500509	0.271661	0.265306	0.74761	0.868473	0.21978	0.43366
NR3C1-A549 (ENCFF002CFQ)	0.138043	0.234648	0.454545	1.44231	0.532407	0.510204	0.215517	0.5	1.02535	0.996068	0.555556	0.748031
NR3C1-A549 (ENCFF002CFR)	0.281957	0.365672	0.927801	1.28315	0.575382	0.840369	0.465206	1.74404	1.51523	1.11344	0.705882	1.04914
NR3C1-A549 (ENCFF002CFS)	0.268811	0.316769	0.938272	1.50451	0.622103	0.864882	0.437453	1.86441	1.50868	1.13348	0.320856	1.16762
NR3C1-A549 (ENCFF002CFT)	0.177054	0.215923	0.563631	0.833333	0.296574	0.516499	0.248159	0.920245	1.03767	0.83697	0.403458	0.654555
REST-A549 (ENCFF002CFU)	0.188592	0.359831	0.703188	1.01617	0.390694	0.446447	0.310433	0.510806	1.02564	1.05748	0.238908	0.42138
EP300-A549 (ENCFF002CFV)	0.282882	0.489119	0.911857	1.26953	0.622032	0.63346	0.423412	1.2	1.18722	1.17343	0.197531	0.927332
POLR2A-A549 (ENCFF002CFW)	0.0513421	0.227444	0.238362	0.249267	0.214053	0.143124	0.0958357	0.119454	0.329642	0.484597	0.208	0.108452
POLR2A-A549 (ENCFF002CFX)	0.0481821	0.217222	0.222566	0.219355	0.210599	0.134169	0.0911723	0.102389	0.303711	0.481852	0.198171	0.0878477
SIN3A-A549 (ENCFF002CFY)	0.167563	0.483957	0.620036	0.748031	0.301863	0.319569	0.21494	0.16129	0.852585	1.14416	0.35503	0.44748
SIX5-A549 (ENCFF002CFZ)	0.110865	0.288205	0.359684	0.489297	0.230572	0.345008	0.679887	0.15544	0.517345	0.713867	0.267857	0.260223
TAF1-A549 (ENCFF002CGA)	0.0713765	0.239008	0.281747	0.246821	0.448029	0.136842	0.110469	0.344828	0.383418	0.563924	0.123967	0.148725
TCF12-A549 (ENCFF002CGB)	0.27749	0.448178	0.806452	1.04058	0.593703	0.580645	0.375469	1.28997	1.03451	1.05055	0.164609	0.749491
USF1-A549 (ENCFF002CGC)	0.18196	0.289512	0.689348	0.76175	0.359306	0.527867	1.89489	0.951327	0.756504	0.830691	0.142857	0.571222
USF1-A549 (ENCFF002CGD)	0.145398	0.250261	0.640996	0.724638	0.413276	0.499733	2.53626	1.08511	0.597592	0.893924	0.0961538	0.401621
USF1-A549 (ENCFF002CGE)	0.183057	0.368297	0.663576	0.563087	0.445156	0.542169	2.24043	0.881356	0.735116	0.962992	0.116959	0.364583
YY1-A549 (ENCFF002CGF)	0.130239	0.319059	0.461032	0.391061	0.398804	0.270798	0.454492	0.248869	0.524288	0.667963	0.331754	0.190323
ZBTB33-A549 (ENCFF002CGG)	0.174769	0.371076	0.623085	0.76699	0.376812	0.40759	0.297233	0.462046	0.868953	0.906832	0.125786	0.546729
ATF2-GM12878 (ENCFF002CGO)	0.387785	0.551375	1.0059	1.06396	0.64187	0.620189	0.665559	0.462046	0.835303	1.13592	0.131086	0.859709
ATF3-GM12878 (ENCFF002CGP)	0.0299646	0.0886918	0.182186	0.153846	0.333333	0.310078	0.672646	2.0339	0.145455	0.230326	0	0
BATF-GM12878 (ENCFF002CGQ)	0.441727	0.423914	1.1323	1.24228	0.85634	0.916771	0.852299	0.531822	1.06179	1.24754	0.0923077	1.11223
BCL11A-GM12878 (ENCFF002CGR)	0.374088	0.374437	1.08124	1.2507	0.818813	0.839333	0.724423	0.343214	0.90463	1.19963	0.108992	0.807379
BCL3-GM12878 (ENCFF002CGS)	0.297068	0.441845	0.908393	0.884549	0.538344	0.648819	0.592697	0.194175	0.758651	1.03608	0.273973	0.654685
BCLAF1-GM12878 (ENCFF002CGT)	0.156024	0.350725	0.654605	0.602837	0.329554	0.422349	0.316017	0.361991	0.571336	0.902945	0.241935	0.260708
CEBPB-GM12878 (ENCFF002CGU)	0.351042	0.504562	1.0139	1.00496	0.593773	0.554622	0.582822	0.392157	0.837038	1.26869	0.230769	0.758699
EBF1-GM12878 (ENCFF002CGV)	0.257268	0.325172	1.18837	0.793369	0.607579	0.83492	0.709038	0.978091	0.776242	1.07987	0.0907716	0.509242
EGR1-GM12878 (ENCFF002CGW)	0.0710504	0.152627	0.313335	0.343461	0.18747	0.212375	0.178698	0.174825	0.381215	0.485387	0.13245	0.137733
ELF1-GM12878 (ENCFF002CGX)	0.0742017	0.232188	0.344467	0.410133	0.216393	0.320184	0.223027	0.341176	0.375454	0.668676	0.120482	0.140531
ETS1-GM12878 (ENCFF002CGY)	0.0302809	0.0926797	0.141605	0.324324	0.159411	0.195246	0.505837	0.0694444	0.103795	0.221314	0.123457	0.106383
FOXM1-GM12878 (ENCFF002CGZ)	0.331683	0.542012	0.980782	1.02375	0.613904	0.591422	0.496947	0.42487	0.774933	1.07763	0.217391	0.733392
IRF4-GM12878 (ENCFF002CHB)	0.36201	0.415199	0.971405	1.08941	0.709877	0.798807	0.673342	0.682171	0.968947	1.17795	0.234604	0.81557
MEF2A-GM12878 (ENCFF002CHC)	0.424732	0.433725	0.998523	1.16793	0.593197	0.576653	0.527958	0.223214	0.699355	1.01646	0.0837989	0.936592
MEF2C-GM12878 (ENCFF002CHD)	0.419654	0.374888	0.923374	1.0743	0.549655	0.491042	0.494176	0.3125	0.643622	0.964971	0.113636	0.890504
MTA3-GM12878 (ENCFF002CHE)	0.328555	0.564015	0.881979	0.985552	0.635818	0.558416	0.525142	0.513308	0.858283	1.24024	0.165017	0.668329
NFATC1-GM12878 (ENCFF002CHF)	0.35648	0.505872	0.915426	1.00671	0.6231	0.566775	0.510688	0.376106	0.848026	1.06333	0.211864	0.69382
NFIC-GM12878 (ENCFF002CHG)	0.453485	0.587328	1.0099	1.2061	0.72101	0.648101	0.641434	0.465503	0.893431	1.14658	0.190058	0.911199
REST-GM12878 (ENCFF002CHH)	0.170803	0.231475	0.795009	1.3007	0.291667	0.617547	0.360676	0.268199	0.996395	0.940659	0	0.291971
EP300-GM12878 (ENCFF002CHI)	0.241652	0.321745	0.855358	0.808436	0.681288	0.641487	0.512525	0.640394	0.625575	0.996572	0	0.493506
PAX5-GM12878 (ENCFF002CHJ)	0.20366	0.687278	0.796095	0.565019	0.58638	0.566587	0.648638	1.50965	0.659195	0.892487	2.95896	0.547898
PAX5-GM12878 (ENCFF002CHK)	0.244674	0.532964	0.846943	0.801932	0.639281	0.655316	0.537949	1.16919	0.721836	0.969456	0.862944	0.595559
PBX3-GM12878 (ENCFF002CHL)	0.155158	0.240762	0.725327	0.789164	0.909561	0.595686	0.411834	0.77135	0.5574	0.756726	0	0.374258
PML-GM12878 (ENCFF002CHM)	0.188131	0.412613	0.595592	0.665306	0.423851	0.300773	0.310593	0.265604	0.570669	0.878841	0.293333	0.363869
POLR2AphosphoS5-GM12878 (ENCFF002CHN)	0.174622	0.597561	0.613932	0.583135	0.466235	0.283178	0.281029	0.296496	0.604969	0.868298	0.377074	0.316691
POLR2A-GM12878 (ENCFF002CHO)	0.0938028	0.409689	0.363364	0.334016	0.337156	0.174535	0.169666	0.224571	0.489036	0.787654	0.264977	0.144338
POU2F2-GM12878 (ENCFF002CHP)	0.302861	0.354865	0.95968	0.64867	0.704808	0.530879	0.381443	0.451306	0.626971	0.913348	0.0921659	0.515353
SPI1-GM12878 (ENCFF002CHQ)	0.440477	0.416667	0.801309	1.12669	0.945586	0.88343	1.03734	0.648683	1.19983	1.28697	0.128205	0.654994
RAD21-GM12878 (ENCFF002CHR)	0.248335	0.226519	1.25257	0.824124	0.586399	1.02411	0.433377	1.74982	0.670811	0.850487	0.0278552	0.576328
RUNX3-GM12878 (ENCFF002CHS)	0.410861	0.520749	1.0322	1.04874	0.718665	0.696528	0.651155	0.673152	0.815313	1.08132	0.181132	0.891892
RXRA-GM12878 (ENCFF002CHT)	0.115405	0.145081	0.641026	0.496454	0.257967	0.314465	0.197711	0.338983	0.297398	0.456238	0	0.332326
SIX5-GM12878 (ENCFF002CHU)	0.0460413	0.121626	0.171135	0.168675	0.0847907	0.731198	1.66838	0	0.13947	0.215236	0.1	0.0698603
SP1-GM12878 (ENCFF002CHV)	0.174652	0.279498	0.587053	0.578387	0.61642	0.410053	0.431725	0.444104	0.503944	0.732295	0.117994	0.31362
SRF-GM12878 (ENCFF002CHW)	0.125501	0.162547	0.693069	0.650195	1.50359	0.347594	0.438475	0.548387	0.438856	0.581948	0.0595238	0.279174
STAT5A-GM12878 (ENCFF002CHX)	0.282887	0.490477	0.807552	0.895009	0.540181	0.507678	0.422961	0.20649	0.696347	1.02653	0.290698	0.569276
TAF1-GM12878 (ENCFF002CHY)	0.0650467	0.216917	0.306435	0.267738	0.297498	0.178309	0.212373	0.183673	0.298973	0.498978	0.116732	0.163371
TCF12-GM12878 (ENCFF002CHZ)	0.181956	0.309468	0.856796	0.673278	0.523958	0.695994	0.502763	0.936281	0.595171	0.897469	0.0813008	0.335046
TCF3-GM12878 (ENCFF002CIA)	0.154637	0.309143	0.646976	0.587886	0.408589	0.581306	0.391469	0.702341	0.501117	0.87929	0.128205	0.326848
USF1-GM12878 (ENCFF002CIB)	0.0808637	0.228559	0.517673	0.384193	0.272232	0.443856	2.22492	1.57895	0.437525	0.818931	0.0531915	0.196253
YY1-GM12878 (ENCFF002CIC)	0.180598	0.346598	0.765683	0.546003	0.624759	0.495568	0.642292	0.623932	0.537351	0.820292	0.175747	0.356718
ZBTB33-GM12878 (ENCFF002CID)	0.0751434	0.134164	0.312876	0.316742	0.215311	0.15873	1.29669	1.08108	0.262515	0.33839	0	0.154143
ZEB1-GM12878 (ENCFF002CIE)	0.0782513	0.236991	0.604675	0.308008	0.222433	0.326087	0.200121	0.384615	0.420978	0.656087	0.0943396	0.197044
ATF2-H1 (ENCFF002CIR)	0.180641	0.430553	0.677455	0.521042	1.09838	0.552314	0.341833	1.19565	0.631418	0.916425	0.425532	0.277218
ATF3-H1 (ENCFF002CIS)	0.100665	0.225241	0.695847	0.404255	0.29937	0.53536	1.56291	0.478723	0.361283	0.600343	0	0.181298
BCL11A-H1 (ENCFF002CIT)	0.207217	0.143343	0.931436	0.52356	2.85865	1.30137	0.506849	8.24176	0.743405	0.732018	0	0.6
CTCF-H1 (ENCFF002CIU)	0.27752	0.250485	1.17138	0.632098	0.774557	1.2983	0.609091	1.904	0.705901	0.848998	0.214844	0.459542
EGR1-H1 (ENCFF002CIV)	0.0776247	0.126292	0.309985	0.212515	0.41797	0.33239	0.1053	0.235294	0.298444	0.35745	0.0591716	0.0981354
FOSL1-H1 (ENCFF002CIW)	0.0917431	0.125969	0.26253	0	1.4405	0.0611621	0.184922	0	0.214689	0.511571	0.454545	0.208333
GABPA-H1 (ENCFF002CIX)	0.0448204	0.141352	0.342406	0.275387	0.123916	0.322746	0.126711	0.232558	0.322058	0.569307	0	0.128023
HDAC2-H1 (ENCFF002CIY)	0.127166	0.13174	0.568807	0.324427	0.97658	0.649209	0.185698	0.761905	0.5183	0.598291	0.0892857	0.295291
JUND-H1 (ENCFF002CIZ)	0.082729	0.192538	0.435209	0.443286	0.655391	0.602219	0.244689	0.631229	0.429467	0.493025	0	0.128469
NANOG-H1 (ENCFF002CJA)	0.207645	0.192923	0.889447	0.740741	2.45355	1.2425	0.503682	4.46512	0.596907	0.756731	0	0.447761
REST-H1 (ENCFF002CJB)	0.267482	0.277033	1.00106	1.46532	0.611511	1.0308	0.563295	0.652632	1.16542	1.13307	0.17316	0.509554
EP300-H1 (ENCFF002CJC)	0.134645	0.159351	0.545605	0.418502	1.50959	0.670259	0.282822	2.79202	0.407824	0.561441	0	0.258152
POLR2AphosphoS5-H1 (ENCFF002CJD)	0.103869	0.424697	0.520021	0.243233	0.835383	0.388401	0.206239	0.522388	0.400982	0.487133	0.240175	0.261744
POLR2A-H1 (ENCFF002CJE)	0.107007	0.340913	0.409755	0.248815	0.840679	0.2509	0.169033	0.429989	0.407367	0.530777	0.40619	0.183253
POU5F1-H1 (ENCFF002CJF)	0.261013	0.246389	1.12619	0.619469	3.95006	1.87817	0.627133	2.78571	0.611461	0.746372	0	0.544612
RAD21-H1 (ENCFF002CJG)	0.31707	0.272448	1.24577	0.783676	0.906644	1.39742	0.737096	1.68759	0.765772	0.931306	0.178306	0.500631
RXRA-H1 (ENCFF002CJH)	0.0844979	0.186957	0.605428	0.487805	1.21154	0.869565	0.353403	4.58333	0.454087	0.687179	0.625	0.291971
SIN3A-H1 (ENCFF002CJI)	0.0526885	0.133068	0.418987	0.40201	0.377207	0.237398	0.122309	0.146628	0.367704	0.511954	0.238095	0.113488
SIX5-H1 (ENCFF002CJJ)	0.100101	0.14358	0.232759	0.276074	0.252101	1.92903	3.02292	0	0.265032	0.324036	0.178571	0.152778
SP1-H1 (ENCFF002CJK)	0.14168	0.184196	0.539122	0.369458	1.89241	0.643192	0.550815	2.08711	0.452762	0.535988	0.0288184	0.213456
SP2-H1 (ENCFF002CJL)	0.0770492	0.138116	0.398148	0.218182	0.589942	0.277457	0.261364	0.116279	0.188596	0.313189	0	0.0626959
SP4-H1 (ENCFF002CJM)	0.0810531	0.304284	0.324218	0.210084	0.320963	0.178288	0.127255	0.10274	0.418434	0.675728	0.328947	0.126117
SRF-H1 (ENCFF002CJN)	0.11989	0.200264	0.968677	0.443459	4.27984	0.547297	1.5629	0.384615	0.46782	0.507545	0	0.235183
TAF1-H1 (ENCFF002CJO)	0.0747152	0.176044	0.245499	0.143067	0.64427	0.170123	0.104465	0.293758	0.246736	0.380891	0.189873	0.0571924
TAF7-H1 (ENCFF002CJP)	0.0643026	0.179074	0.249947	0.253475	0.584021	0.175583	0.109319	0.146699	0.246681	0.367907	0.0460829	0.119092
TCF12-H1 (ENCFF002CJQ)	0.160265	0.221645	0.930551	0.531646	1.63607	0.872	0.410793	3.45638	0.531455	0.70088	0.0574713	0.30871
TEAD4-H1 (ENCFF002CJR)	0.234619	0.333104	0.934683	0.678851	1.40421	1.06373	0.663212	2.49653	0.901042	0.740765	0.108401	0.332515
USF1-H1 (ENCFF002CJS)	0.178153	0.262553	0.748224	0.629067	1.1941	0.877814	3.94182	1.72949	0.635222	0.984275	0.083682	0.327869
YY1-H1 (ENCFF002CJT)	0.238386	0.220795	0.586412	0.416667	1.57599	0.677393	0.69461	1.20411	0.464471	0.631612	0.0791557	0.269619
ATF3-HepG2 (ENCFF002CKB)	0.0852424	0.261852	0.492778	0.233918	0.283172	0.347222	0.765408	0.254237	0.387071	0.53629	0	0.470085
BHLHE40-HepG2 (ENCFF002CKC)	0.168897	0.339054	0.63786	0.546218	0.569853	0.47619	0.281778	2.58824	0.79703	0.920771	0.555556	0.644068
CEBPB-HepG2 (ENCFF002CKD)	0.402306	1.10029	1.26905	0.965834	0.868303	0.823258	0.494767	0.494418	0.885465	1.18399	0.403727	1.09611
CTCF-HepG2 (ENCFF002CKF)	0.282617	0.261036	1.16592	0.733649	0.728461	1.15521	0.58876	1.88592	0.726546	0.863568	0.21692	0.490984
ELF1-HepG2 (ENCFF002CKG)	0.118718	0.242909	0.463816	0.437998	0.488346	0.643994	0.430126	0.554723	0.543563	0.720935	0.135501	0.270745
FOSL2-HepG2 (ENCFF002CKH)	0.226449	0.548435	0.837594	0.980044	0.760317	0.875522	0.509042	1.49177	1.06	1.1092	0.105485	0.960473
FOXA1-HepG2 (ENCFF002CKI)	0.464578	0.482015	1.11229	0.973837	0.904277	0.794521	0.466136	2.56173	1.20097	1.1373	0.335821	1.01947
FOXA1-HepG2 (ENCFF002CKJ)	0.499833	0.48831	1.15299	1.04857	0.934533	0.795606	0.477967	2.42585	1.25267	1.15176	0.37422	1.08951
FOXA2-HepG2 (ENCFF002CKK)	0.466317	0.480474	1.16568	0.978556	0.927201	0.808899	0.473862	2.7389	1.27347	1.19725	0.348993	1.15152
GABPA-HepG2 (ENCFF002CKL)	0.0430878	0.119636	0.155164	0.181471	0.265689	0.282962	0.103463	0	0.215762	0.316937	0.416667	0.0549451
HDAC2-HepG2 (ENCFF002CKM)	0.216977	0.440476	0.802271	0.92137	0.631617	0.599484	0.331975	1.38122	0.920671	1.07805	0.296496	0.64262
HNF4A-HepG2 (ENCFF002CKN)	0.274245	0.479159	0.966381	0.936853	0.781944	1.02156	0.578525	2.30236	1.1217	1.36708	0.242588	0.682819
HNF4G-HepG2 (ENCFF002CKO)	0.262626	0.462779	0.975827	0.895377	0.801611	0.944239	0.551968	2.4032	1.05203	1.32353	0.220588	0.659007
JUND-HepG2 (ENCFF002CKP)	0.186821	0.450423	0.757959	0.932077	0.647415	0.754573	0.400452	1.70483	0.923142	0.954495	0.142518	0.723954
MBD4-HepG2 (ENCFF002CKQ)	0.276406	0.552621	0.915792	0.934783	0.608755	0.518401	0.332013	1.21107	0.952381	1.21078	0.42735	0.649351
MYBL2-HepG2 (ENCFF002CKR)	0.25873	0.549483	0.786243	0.829787	0.705975	0.518367	0.342241	1.01377	0.897769	1.14171	0.397022	0.616793
NFIC-HepG2 (ENCFF002CKS)	0.300484	0.491708	0.906562	0.972461	0.764413	0.643963	0.352456	1.3246	0.951405	1.13506	0.383481	0.738717
REST-HepG2 (ENCFF002CKT)	0.101003	0.176738	0.553819	0.893471	0.236559	0.574342	0.267296	0.343348	0.808683	0.774236	0.178571	0.159722
REST-HepG2 (ENCFF002CKU)	0.114053	0.229044	0.518153	0.664407	0.330197	0.367338	0.289128	0.543933	0.635471	0.673228	0.223048	0.235087
EP300-HepG2 (ENCFF002CKV)	0.309553	0.490125	0.961959	1.08577	0.900791	0.767455	0.434438	1.89774	1.08929	1.19726	0.398551	0.866142
POLR2AphosphoS5-HepG2 (ENCFF002CKW)	0.104959	0.330244	0.379547	0.477114	0.554631	0.22112	0.177149	0.660737	0.47259	0.660205	0.197802	0.256877
POLR2A-HepG2 (ENCFF002CKX)	0.0676018	0.23803	0.257578	0.29652	0.445269	0.22846	0.149618	0.65153	0.390458	0.617886	0.0854701	0.129905
RAD21-HepG2 (ENCFF002CKY)	0.278635	0.270343	1.22294	0.804128	0.706332	1.13021	0.566151	1.87311	0.732084	0.920531	0.177824	0.543312
RXRA-HepG2 (ENCFF002CKZ)	0.233221	0.472674	0.937088	0.893855	0.767252	0.722827	0.409372	2.3366	0.972436	1.19005	0.359281	0.635419
SIN3A-HepG2 (ENCFF002CLA)	0.0797351	0.270595	0.391937	0.319099	0.344735	0.197124	0.125441	0.42618	0.436911	0.664642	0.19337	0.204615
SP1-HepG2 (ENCFF002CLB)	0.253513	0.441894	0.844461	0.853081	0.895494	0.663584	0.391387	2.08208	0.920234	1.06405	0.461538	0.626781
SP2-HepG2 (ENCFF002CLC)	0.10096	0.169819	0.72043	1.00386	0.171891	0.473062	0.247219	0	0.792323	0.682667	0	0.227273
SRF-HepG2 (ENCFF002CLD)	0.141754	0.214819	0.896426	0.678337	2.30922	0.46885	0.786885	0.773481	0.660057	0.71762	0.10989	0.350719
TAF1-HepG2 (ENCFF002CLE)	0.0233711	0.0764064	0.113182	0.10521	0.194841	0.085247	0.0556663	0.213115	0.175188	0.300165	0.0872093	0.0394432
TCF12-HepG2 (ENCFF002CLF)	0.173196	0.228906	0.708661	0.684211	0.881226	0.607477	0.272109	1.42857	0.965347	0.956907	0.444444	0.543478
TEAD4-HepG2 (ENCFF002CLG)	0.340444	0.639407	1.06964	1.08833	0.851345	0.703359	0.449115	1.40575	1.16667	1.18626	0.413793	0.907784
USF1-HepG2 (ENCFF002CLH)	0.160076	0.335741	0.757143	0.741351	0.741916	0.71451	2.55371	3.03476	0.736245	1.17405	0.238727	0.434685
YY1-HepG2 (ENCFF002CLI)	0.135788	0.232137	0.349536	0.258216	0.350494	0.223078	0.274806	0.565771	0.353918	0.541991	0.112994	0.177068
ZBTB33-HepG2 (ENCFF002CLJ)	0.116331	0.201188	0.482042	0.230769	0.384279	0.385925	0.602273	3.51064	0.530933	0.535038	0.444444	0.399408
ZBTB7A-HepG2 (ENCFF002CLK)	0.0726821	0.171383	0.406812	0.418848	0.42206	0.364546	0.15069	0.951009	0.444947	0.596648	0.136054	0.136986
ATF3-K562 (ENCFF002CLN)	0.171326	0.450593	0.662109	0.794078	0.679751	0.662995	1.01315	1.46465	0.692419	0.751313	0.102041	0.603001
BCLAF1-K562 (ENCFF002CLP)	0.151316	0.413907	0.485849	0.431779	0.959184	0.543826	0.29724	0.523256	0.513723	0.592209	0.30303	0.272109
CBX3-K562 (ENCFF002CLQ)	0.62785	0.610854	0.598136	0.67033	2.15365	0.730072	1.38987	4.42775	0.77761	1.07045	0.391705	0.524702
CEBPB-K562 (ENCFF002CLR)	0.463984	0.898459	1.05206	1.07085	1.31121	0.833786	0.703199	0.770975	0.935237	1.15262	0.32634	1.14083
CTCF-K562 (ENCFF002CLS)	0.23507	0.321263	1.13049	0.728036	0.638091	1.01326	0.493981	2.18228	0.6895	0.875365	0.218712	0.481928
CTCFL-K562 (ENCFF002CLT)	0.109666	0.198234	0.722718	0.392781	0.507794	0.76827	0.391263	1.00756	0.51845	0.646724	0	0.268604
E2F6-K562 (ENCFF002CLU)	0.0805852	0.22976	0.361059	0.282575	0.610477	0.288813	0.396524	0.479911	0.400676	0.542448	0.0625	0.189101
EGR1-K562 (ENCFF002CLV)	0.163469	0.470321	0.494324	0.516834	0.579055	0.451162	0.413579	0.550314	0.669244	0.678468	0.119048	0.311711
ELF1-K562 (ENCFF002CLW)	0.129391	0.284429	0.444336	0.559466	0.806203	0.644712	0.742336	0.63278	0.615631	0.7512	0.15444	0.24359
ETS1-K562 (ENCFF002CLX)	0.054982	0.189921	0.24164	0.228707	0.342246	0.336682	0.216445	0.289157	0.318425	0.461523	0.134529	0.091878
FOSL1-K562 (ENCFF002CLY)	0.215592	0.816956	0.794071	1.17347	1.00115	0.860024	0.682542	1.6087	1.0077	1.07625	0.206186	1.03745
GABPA-K562 (ENCFF002CLZ)	0.0937914	0.236294	0.394132	0.480641	0.800464	0.683761	0.327767	1.08	0.478564	0.602121	0.19685	0.222949
GATA2-K562 (ENCFF002CMA)	0.284607	0.483179	0.866715	1.26482	2.23321	1.25891	0.839516	2.35925	1.16583	1.19822	0.461095	0.871264
HDAC2-K562 (ENCFF002CMB)	0.14025	0.365125	0.697286	0.917874	1.20437	0.802741	0.458293	1.32353	0.865327	1.07399	0.0877193	0.452703
MAX-K562 (ENCFF002CMC)	0.150655	0.355984	0.588707	0.586868	0.773551	0.530458	0.691417	0.932297	0.673717	0.86418	0.415301	0.311219
MEF2A-K562 (ENCFF002CMD)	0.316893	0.365469	0.818134	1.06029	1.28749	0.683559	0.438571	0.682927	0.826045	0.900176	0.106383	0.921053
NR2F2-K562 (ENCFF002CME)	0.24749	0.604511	0.782871	1.03296	1.72348	0.959428	0.655417	1.93741	0.985898	1.25609	1.85185	0.592179
REST-K562 (ENCFF002CMF)	0.180552	0.268613	0.754784	1.27338	0.89588	0.857026	0.461033	1.28696	1.00375	0.970508	0.0706714	0.518648
PML-K562 (ENCFF002CMG)	0.198488	0.440568	0.559365	0.769908	1.35283	0.654325	0.428264	1.18497	0.683547	0.823752	0.189189	0.433161
POLR2AphosphoS5-K562 (ENCFF002CMH)	0.14784	0.413488	0.53362	0.55313	1.15917	0.640543	0.404915	1.15159	0.594409	0.677718	0.378947	0.391512
POLR2A-K562 (ENCFF002CMI)	0.126594	0.479882	0.428675	0.303203	0.684091	0.294321	0.201099	0.454896	0.457356	0.664157	0.30137	0.20062
SPI1-K562 (ENCFF002CMJ)	0.384991	0.391444	0.605212	1.07217	1.21479	0.894581	1.13857	2.52588	1.2175	1.1637	0.119048	0.431285
RAD21-K562 (ENCFF002CMK)	0.199452	0.234899	1.11132	0.67029	0.563761	1.00811	0.409929	2.1893	0.617987	0.799623	0.192308	0.464946
SIN3A-K562 (ENCFF002CML)	0.0423573	0.16156	0.265152	0.251467	0.317014	0.175615	0.165766	0.234043	0.283312	0.417898	0.0865801	0.0961869
SIX5-K562 (ENCFF002CMM)	0.0588298	0.138832	0.157534	0.181818	0.572852	0.84891	1.93025	0.189873	0.192061	0.223706	0.11236	0.0535332
SP1-K562 (ENCFF002CMN)	0.0778996	0.181546	0.38821	0.453401	1.50137	0.344684	0.357292	0.511811	0.339295	0.444595	0	0.196759
SP2-K562 (ENCFF002CMO)	0.0403731	0.0879282	0.220848	0.111111	0.428232	0.185567	0.291932	0.309278	0.125923	0.15224	0	0.056338
SRF-K562 (ENCFF002CMP)	0.0836309	0.193036	1.15079	0.410256	3.03571	0.417266	0.73107	0.671141	0.402352	0.458774	0.384615	0.199402
STAT5A-K562 (ENCFF002CMQ)	0.253367	0.474456	0.741875	1.17536	2.78828	1.13438	0.594341	2.19895	1.01034	0.961371	0.3	0.764563
TAF1-K562 (ENCFF002CMR)	0.0664159	0.21223	0.209974	0.260355	0.508785	0.25162	0.190068	0.254669	0.253743	0.403338	0.131148	0.113666
TAF7-K562 (ENCFF002CMS)	0.165222	0.352497	0.528121	0.346535	1.48297	0.411419	0.365546	0.454545	0.470395	0.588622	0.119048	0.344037
TEAD4-K562 (ENCFF002CMT)	0.299677	0.505648	0.903632	1.10731	1.81437	1.05253	0.766767	2.06695	1.00439	1.10008	0.497592	0.817554
THAP1-K562 (ENCFF002CMU)	0.0235073	0.140304	0.10989	0.135501	0.229805	0.130776	0.105914	0.23622	0.167364	0.254148	0.125	0.0460829
USF1-K562 (ENCFF002CMV)	0.209014	0.364398	0.740024	0.778689	0.928611	0.729148	3.55255	2.54464	0.696421	0.96706	0.14245	0.505026
YY1-K562 (ENCFF002CMW)	0.0877768	0.199246	0.256109	0.178838	0.6442	0.218412	0.374097	0.367171	0.237748	0.438646	0.120968	0.114267
YY1-K562 (ENCFF002CMX)	0.228589	0.370809	0.432612	0.479675	1.49892	0.540921	1.03713	0.770077	0.473979	0.567728	0.207852	0.309939
ZBTB33-K562 (ENCFF002CMY)	0.0738055	0.255687	0.31614	0.230548	0.710938	0.418649	2.64678	1.96429	0.295605	0.320899	0	0.236908
ZBTB7A-K562 (ENCFF002CMZ)	0.0641287	0.212965	0.320117	0.336808	0.462943	0.273696	0.150058	0.497512	0.35696	0.633457	0.20316	0.108558
BHLHE40-A549 (ENCFF002COC)	0.1028	0.23842	0.348377	0.535117	0.248139	0.232804	0.205479	1.1	0.533549	0.674249	0	0.352609
CEBPB-A549 (ENCFF002COD)	0.689305	0.705098	1.22119	1.23299	0.618772	0.861365	0.690161	0.424155	1.01419	1.25944	0.269542	1.60888
MAX-A549 (ENCFF002COE)	0.0795948	0.218816	0.368433	0.373588	0.226856	0.20774	0.315983	0.227273	0.484069	0.646821	0.0473934	0.242545
POLR2AphosphoS2-A549 (ENCFF002COF)	0.236637	0.769664	0.883375	0.730337	0.428922	0.476519	0.362343	0.680272	0.991964	1.03431	0.240964	0.679887
RAD21-A549 (ENCFF002COG)	0.210298	0.312684	1.12375	0.689953	0.389392	0.715914	0.298258	1.79245	0.648249	0.915018	0.166667	0.547034
BHLHE40-GM12878 (ENCFF002COK)	0.213777	0.334067	0.761229	0.752212	0.36993	0.413518	0.400373	0.647619	0.580814	0.922234	0.0772201	0.549695
BRCA1-GM12878 (ENCFF002COL)	0.0233281	0.0689655	0.220264	0	0	0.0574713	0.223464	0	0.10352	0.302326	0	0
FOS-GM12878 (ENCFF002COM)	0.0210084	0.0804682	0.194411	0.248756	0.518433	0.0567376	0.784722	0.123457	0.04662	0.112931	0	0.06
CHD1-GM12878 (ENCFF002CON)	0.129841	0.305707	0.59587	0.650054	0.400788	0.212191	0.21168	0.19084	0.560081	0.940504	0.155039	0.304302
CHD2-GM12878 (ENCFF002COO)	0.137361	0.229532	0.578082	0.54182	0.340395	0.356088	0.362868	0.20339	0.497936	0.800774	0.125786	0.297076
RCOR1-GM12878 (ENCFF002COP)	0.162049	0.308605	0.630631	0.386473	0.326409	0.327022	0.302506	0.2	0.695652	1.16043	0.8	0.242718
CTCF-GM12878 (ENCFF002COQ)	0.269519	0.260883	1.21976	0.778654	0.635162	1.08025	0.503548	1.49875	0.718176	0.901588	0.115053	0.563665
E2F4-GM12878 (ENCFF002COR)	0.0638147	0.162185	0.305181	0.176768	0.26087	0.143885	0.09942	0.153846	0.226667	0.402685	0.285714	0.164127
EBF1-GM12878 (ENCFF002COS)	0.348185	0.339785	1.37951	1.09536	0.634989	0.905029	0.849177	0.675241	0.809436	1.15301	0.0904977	0.661818
ELK1-GM12878 (ENCFF002COT)	0.0723518	0.190256	0.298273	0.340741	0.310169	0.176039	0.161685	0.0881057	0.342184	0.568289	0.309278	0.167785
IKZF1-GM12878 (ENCFF002COU)	0.441572	0.706818	1.04218	1.4825	0.706961	0.742857	0.682443	0.439276	1.0205	1.19369	0.324074	0.760591
JUND-GM12878 (ENCFF002COV)	0.542356	0.445145	1.39279	1.45522	0.634441	0.590278	0.566826	0.106383	0.903314	1.28286	0.416667	1.33459
MAX-GM12878 (ENCFF002COW)	0.098186	0.269375	0.468774	0.40493	0.236099	0.233654	0.274314	0.265306	0.468156	0.79543	0.18797	0.194841
MAZ-GM12878 (ENCFF002COX)	0.112105	0.252179	0.514986	0.383562	0.266773	0.23485	0.173861	0.278146	0.442752	0.766088	0.145631	0.19633
MXI1-GM12878 (ENCFF002COY)	0.135264	0.281505	0.555805	0.5361	0.274107	0.231918	0.223539	0.182841	0.475834	0.763143	0.160428	0.296008
RELA-GM12878 (ENCFF002CPA)	0.37372	0.450232	1.03409	0.977011	0.81351	0.772011	0.541329	0.331825	0.775862	1.15191	0.203488	0.661032
NFYA-GM12878 (ENCFF002CPB)	0.0436967	0.112477	0.28314	0.239234	0.755208	0.210356	0.818533	0	0.158343	0.15328	0	0.0438596
NFYB-GM12878 (ENCFF002CPC)	0.14108	0.28006	0.546592	0.455946	4.31248	0.596768	2.12695	0.113208	0.453342	0.564251	0.0809717	0.309013
NRF1-GM12878 (ENCFF002CPD)	0.0251665	0.0617853	0.156993	0.056391	0.150642	0.0746697	0.0247729	0.0518135	0.137717	0.268146	0.0884956	0.029873
EP300-GM12878 (ENCFF002CPE)	0.381834	0.467896	1.01566	1.05115	0.740985	0.620204	0.552791	0.423729	0.752695	1.10156	0.168067	0.788917
EP300-GM12878 (ENCFF002CPF)	0.370465	0.389776	1.06147	1.18509	0.633803	0.769231	0.601454	0.198413	0.953688	1.24958	0.070922	0.742821
POLR2A-GM12878 (ENCFF002CPG)	0.104915	0.319134	0.467298	0.474241	0.43723	0.250271	0.250881	0.286369	0.485777	0.785185	0.256959	0.2085
POLR2AphosphoS2-GM12878 (ENCFF002CPI)	0.0934021	0.304618	0.397315	0.38488	0.269987	0.186445	0.166884	0.128205	0.463954	0.737603	0.257732	0.18399
POLR3G-GM12878 (ENCFF002CPJ)	0.0766284	0.15748	0.4	0	0.113636	0	0	0	0	0.124224	3.33333	0
RAD21-GM12878 (ENCFF002CPK)	0.275046	0.310669	1.21447	0.783776	0.523247	0.918982	0.391791	1.58996	0.683838	0.959144	0.172414	0.598302
RFX5-GM12878 (ENCFF002CPL)	0.169727	0.182215	0.385428	0.375235	0.617824	0.317152	0.363067	0.431655	0.441176	0.552117	0	0.282187
SIN3A-GM12878 (ENCFF002CPM)	0.0747301	0.256429	0.351825	0.349873	0.208455	0.141391	0.12977	0.12474	0.453533	0.746748	0.207469	0.17528
SMC3-GM12878 (ENCFF002CPN)	0.266443	0.342644	1.18051	0.829049	0.454509	0.804276	0.37093	1.31763	0.697591	1.023	0.17331	0.551885
STAT1-GM12878 (ENCFF002CPO)	0.136641	0.245882	0.600907	0.416667	0.289308	0.344828	0.160615	0	0.638415	0.95315	0	0.19305
STAT3-GM12878 (ENCFF002CPP)	0.306176	0.336967	0.969325	1.03651	0.667324	0.68258	0.565262	0.188679	0.930451	1.24621	0.135135	0.666667
TBL1XR1-GM12878 (ENCFF002CPQ)	0.255155	0.370429	0.844666	0.831928	0.444692	0.49894	0.347745	0.328467	0.660924	1.00512	0.100334	0.547588
TBP-GM12878 (ENCFF002CPR)	0.185117	0.292155	0.600772	0.730368	0.64633	0.360231	0.398287	0.296684	0.583003	0.923437	0.223642	0.406663
NR2C2-GM12878 (ENCFF002CPS)	0.0826699	0.151351	0.596491	0.384615	0.405644	0.184758	0.170758	0.222222	0.317316	0.543103	0	0.130293
USF2-GM12878 (ENCFF002CPT)	0.14965	0.237793	0.762071	0.590164	0.361668	0.472016	1.73047	1.21037	0.640905	0.999187	0	0.406116
WRNIP1-GM12878 (ENCFF002CPU)	0.166748	0.419951	0.942874	0.911602	0.415171	0.528801	0.41278	0.295652	1.04128	1.45694	0.124224	0.489878
YY1-GM12878 (ENCFF002CPV)	0.3043	0.338063	0.801603	0.931174	1.57951	0.600255	1.16688	0.107527	0.732168	1.08538	0.227273	0.552764
ZNF143-GM12878 (ENCFF002CPW)	0.18281	0.324236	0.886706	0.554484	0.284509	0.626151	0.41102	0.796221	0.576636	0.944172	0.0849858	0.417619
ZNF274-GM12878 (ENCFF002CPX)	0.180451	0.145631	0.0724638	0	0.162602	0.34188	0.182648	0	0.252708	0.0306748	0	0.235294
ZZZ3-GM12878 (ENCFF002CPY)	0.287162	0.686922	0.403458	1	1.05839	1.35021	1.02317	0	0.715373	0.704648	0	0.510204
BACH1-H1 (ENCFF002CQP)	0.26745	0.198333	0.724486	0.543478	0.652579	0.628218	0.337065	0.229358	0.512568	0.684045	0.0423729	0.311742
BRCA1-H1 (ENCFF002CQQ)	0.0673607	0.113861	0.321782	0.175439	0.301568	0.271493	0.242469	0.266667	0.273256	0.405486	0	0.121951
CEBPB-H1 (ENCFF002CQR)	0.484002	0.760031	1.11517	0.935525	0.953198	0.884286	0.739996	1.45329	0.777131	1.02845	0.32967	0.757123
CHD1-H1 (ENCFF002CQS)	0.0762473	0.268776	0.26087	0.234114	0.801644	0.118906	0.0929978	0.526316	0.31317	0.473747	0	0.139752
CHD2-H1 (ENCFF002CQT)	0.0577286	0.153229	0.294222	0.200501	0.511445	0.30182	0.55898	0.478088	0.284376	0.381	0.0735294	0.126801
JUN-H1 (ENCFF002CQU)	0.133042	0.132418	0.727273	0.56872	1.15995	0.9375	0.451852	0.273973	0.652709	0.629241	0	0.251451
MYC-H1 (ENCFF002CQV)	0.0924866	0.171595	0.425179	0.286885	0.731838	0.291878	0.197603	0.497238	0.40062	0.499127	0	0.205725
CTBP2-H1 (ENCFF002CQW)	0.0893646	0.157865	0.431961	0.417732	0.278612	0.270691	0.125643	0.15674	0.386522	0.700758	0.0546448	0.135512
GTF2F1-H1 (ENCFF002CQX)	0.0998225	0.118465	0.207191	0.234742	0.396673	0.137931	0.114349	0.185185	0.208394	0.374564	0	0.07
JUND-H1 (ENCFF002CQY)	0.156928	0.263875	0.771912	0.694444	0.791563	0.981237	0.413636	0.447761	0.700227	0.753118	0	0.292276
MAFK-H1 (ENCFF002CQZ)	0.523387	0.354823	1.20705	1.09483	1.03652	0.944369	0.608063	0.345679	0.838608	0.942514	0.0492611	0.726216
MAX-H1 (ENCFF002CRA)	0.145827	0.216059	0.682105	0.494327	1.13514	0.587776	0.912119	0.528736	0.614306	0.828271	0.170213	0.275453
MXI1-H1 (ENCFF002CRB)	0.0569008	0.144399	0.330223	0.346598	0.445145	0.210526	0.160452	0.0724638	0.418023	0.557051	0.0925926	0.0849515
NRF1-H1 (ENCFF002CRC)	0.0239349	0.0724638	0.119723	0	0.221704	0.0423729	0.0142908	0	0.11534	0.211993	0.121951	0.06
RAD21-H1 (ENCFF002CRD)	0.311032	0.250346	1.2359	0.78594	0.778829	1.34748	0.670316	1.70015	0.750567	0.89298	0.198113	0.538589
RFX5-H1 (ENCFF002CRE)	0.226843	0.232747	0.528455	0.625	0.931436	0.745342	0.74819	1.96429	0.493671	0.777977	0	0.299401
SIN3A-H1 (ENCFF002CRF)	0.0799534	0.238661	0.466638	0.391332	0.321136	0.261186	0.147385	0.223404	0.470245	0.745406	0.308642	0.146968
SUZ12-H1 (ENCFF002CRG)	0.0592506	0.0522166	0.0892414	0.127737	0.210124	0.122449	0.120373	0.0564972	0.233723	0.410628	0	0.079929
TBP-H1 (ENCFF002CRH)	0.0625144	0.201249	0.290094	0.179699	0.712614	0.243784	0.134536	0.310651	0.26894	0.456549	0.266272	0.105611
USF2-H1 (ENCFF002CRI)	0.0925362	0.204835	0.512428	0.361272	0.566105	0.583446	3.35808	0.579151	0.615635	0.73006	0.0719424	0.16791
ZNF143-H1 (ENCFF002CRJ)	0.308096	0.280377	0.86003	0.624604	0.786816	1.32059	0.750562	2.65845	0.669345	1.09835	0.149254	0.384511
ELK4-HEK293 (ENCFF002CRM)	0.176578	0.204965	0.236842	0.357143	0.724638	0.37702	0.278952	0.15625	0.453172	0.478469	0.263158	0.242718
TRIM28-HEK293 (ENCFF002CRN)	0.506092	0.439652	0.648258	0.789911	1.6466	0.756861	1.04149	3.73589	0.800641	0.916181	0.227743	0.604486
TCF7L2-HEK293 (ENCFF002CRP)	0.209901	0.285727	0.609982	1.06195	0.609114	0.373155	0.27141	3.39286	0.714	1.02353	0.0921659	0.751634
ZNF263-HEK293 (ENCFF002CRQ)	0.200061	0.447608	0.632814	0.653185	0.288619	0.497591	0.379361	0.224313	0.972133	1.0722	0.347222	0.372713
ARID3A-HepG2 (ENCFF002CTS)	0.369928	0.574892	1.09636	0.911978	0.621755	0.740103	0.398845	1.53846	1.08795	1.22193	0.207254	1.04856
BHLHE40-HepG2 (ENCFF002CTT)	0.15549	0.32018	0.58306	0.591755	0.422772	0.480911	0.346382	1.43678	0.756261	0.943427	0.166667	0.519481
BRCA1-HepG2 (ENCFF002CTU)	0.0271665	0.101974	0.208333	0.13245	0.0479233	0.119522	0.198807	0.212766	0.242424	0.404984	0	0.1
CEBPB-HepG2 (ENCFF002CTV)	0.306512	0.800694	1.18225	0.854333	0.727298	0.810231	0.528302	0.34375	0.93729	1.21828	0.298507	1.02867
CEBPB-HepG2 (ENCFF002CTW)	0.681285	0.711412	1.29621	1.11351	0.747253	1.01089	0.735985	0.36906	1.04966	1.31004	0.319258	1.34407
CHD2-HepG2 (ENCFF002CTX)	0.0544766	0.109521	0.221698	0.205993	0.107276	0.196305	0.444631	0.353535	0.291111	0.438108	0.0909091	0.17611
JUN-HepG2 (ENCFF002CTY)	0.44276	0.423295	1.19812	1.49399	0.562187	0.929323	0.914525	0.909091	1.27142	1.34091	0.111111	1.4732
RCOR1-HepG2 (ENCFF002CTZ)	0.0784827	0.250258	0.475396	0.458716	0.199584	0.39899	0.25974	0.238095	0.814903	1.27345	0	0.263158
ESRRA-HepG2 (ENCFF002CUA)	0.0887978	0.26771	0.588235	0.687023	0.537428	0.637255	0.28607	0.222222	1.01365	2.33826	0	0.189873
NR3C1-HepG2 (ENCFF002CUB)	0.0196207	0.106557	0.0431034	0.153846	0.070922	0.097561	0	0	0.182815	0.216535	0.666667	0.0724638
HNF4A-HepG2 (ENCFF002CUC)	0.203503	0.360231	0.861803	0.897227	0.601901	0.830876	0.516893	1.41791	1.08169	1.39143	0.135135	0.471836
HSF1-HepG2 (ENCFF002CUD)	0.100114	0.226456	0.468468	0.364964	0.471869	0.5074	0.311828	0.151515	0.635889	0.748528	0.625	0.714286
IRF3-HepG2 (ENCFF002CUE)	0.0247678	0.0762777	0.262009	0.535714	0.479705	0.138249	0.369515	0.454545	0.168856	0.220339	0	0.138889
JUND-HepG2 (ENCFF002CUF)	0.450493	0.478896	1.05965	1.3619	0.633641	1.05626	1.06906	0.923483	1.29378	1.29913	0.114754	1.30178
MAFF-HepG2 (ENCFF002CUG)	0.703648	0.421924	1.28269	1.08151	0.898715	0.932246	0.664531	0.504898	1.04645	1.02749	0.0585652	1.11099
MAFK-HepG2 (ENCFF002CUH)	0.783388	0.421769	1.32691	1.09442	0.94381	0.913337	0.70064	0.489703	1.03401	1.02676	0.078329	1.24888
MAFK-HepG2 (ENCFF002CUI)	0.684491	0.435572	1.26584	1.18935	0.840035	0.950287	0.695897	0.403168	1.11609	1.0689	0.0841515	1.14062
MAX-HepG2 (ENCFF002CUJ)	0.0851409	0.206156	0.393082	0.349014	0.271061	0.254133	0.414483	0.322581	0.482477	0.694015	0.139535	0.22025
MAZ-HepG2 (ENCFF002CUK)	0.0619344	0.179463	0.31333	0.212202	0.183336	0.188299	0.0891972	0.253165	0.409704	0.621889	0.15748	0.10979
MXI1-HepG2 (ENCFF002CUL)	0.0999828	0.273141	0.431134	0.382341	0.286074	0.272458	0.222266	0.195122	0.535211	0.767706	0.0717703	0.266283
NRF1-HepG2 (ENCFF002CUM)	0.0484368	0.106586	0.165062	0	0.225166	0.0603318	0.0158479	0.108696	0.166564	0.25387	0	0.154185
EP300-HepG2 (ENCFF002CUN)	0.207312	0.374865	0.781638	0.708383	0.494322	0.562397	0.322644	0.813008	0.843282	1.07211	0.26087	0.637838
PPARGC1A-HepG2 (ENCFF002CUO)	0.186556	0.286871	0.606509	0.432099	0.716612	0.56926	0.32888	0.338983	1.01449	1.2236	0	0.509383
POLR2A-HepG2 (ENCFF002CUP)	0.0453814	0.176128	0.218561	0.276962	0.309574	0.197639	0.114346	0.326945	0.332103	0.53826	0.0662252	0.124519
POLR2A-HepG2 (ENCFF002CUQ)	0.07822	0.283042	0.389403	0.405991	0.482906	0.242759	0.157075	0.502646	0.446658	0.714464	0.10989	0.220327
POLR2AphosphoS2-HepG2 (ENCFF002CUR)	0.155109	0.435631	0.6301	0.527241	0.3125	0.313653	0.201897	0.225989	0.649106	0.797069	0.352941	0.651815
RAD21-HepG2 (ENCFF002CUS)	0.267547	0.282922	1.15011	0.762371	0.549793	0.962246	0.443837	1.71694	0.701099	0.910426	0.211161	0.549745
RFX5-HepG2 (ENCFF002CUT)	0.148354	0.25934	0.475263	0.43662	0.732075	0.366419	0.460755	0.711111	0.468808	0.601751	0.0934579	0.397181
SMC3-HepG2 (ENCFF002CUU)	0.286647	0.361503	1.1929	0.817183	0.529464	0.968808	0.473566	1.44493	0.826055	1.04439	0.199005	0.586615
SREBF1-HepG2 (ENCFF002CUV)	0.038702	0.222341	0.117117	0.202703	0.695505	0.138408	0.154162	0.574713	0.284889	0.509045	0.185185	0.0904977
TBP-HepG2 (ENCFF002CUW)	0.087732	0.245705	0.316793	0.353013	0.608321	0.317657	0.210632	0.44484	0.461127	0.673998	0.150943	0.214386
TCF7L2-HepG2 (ENCFF002CUX)	0.32963	0.485054	0.961204	1.34615	0.963939	0.781759	0.450274	2.94118	1.10816	1.2815	0.555556	0.879581
NR2C2-HepG2 (ENCFF002CUY)	0.0627387	0.204384	0.417652	0.30303	0.306947	0.312185	0.18018	0.0900901	0.32006	0.520253	0	0.132802
USF2-HepG2 (ENCFF002CUZ)	0.180461	0.288014	0.642241	0.715503	0.51057	0.785288	2.43697	2.42678	0.741334	1.18053	0	0.520059
ZNF274-HepG2 (ENCFF002CVA)	0.0600601	0.137825	0.143885	0	0	0	0.097561	0	0.101351	0	0	0.25974
ARID3A-K562 (ENCFF002CVL)	0.358825	0.489977	0.9714	1.27354	1.29198	0.861051	0.546827	1.55172	0.987868	1.00871	0.0606061	0.928662
ATF1-K562 (ENCFF002CVM)	0.224516	0.273973	0.676556	1.11506	1.43495	0.899312	0.814751	1.22677	0.911299	0.939964	0.0362319	1.11782
ATF3-K562 (ENCFF002CVN)	0.0692612	0.193939	0.163599	0.141844	0.389864	0.301624	1.11494	0.204082	0.214953	0.271318	0	0.163399
BACH1-K562 (ENCFF002CVO)	0.724653	0.513977	0.959339	1.20729	0.788509	0.909804	0.543601	0.35461	0.76435	0.88069	0	0.701754
BDP1-K562 (ENCFF002CVP)	0.191424	0.845481	0.792079	0	1.05769	0.3125	0.549451	0	0.455581	0.512195	1.33333	0.571429
BHLHE40-K562 (ENCFF002CVQ)	0.154907	0.352355	0.581899	0.750515	0.799575	0.621977	0.612326	1.57534	0.730584	0.99626	0.106157	0.465075
BRF1-K562 (ENCFF002CVR)	0.116279	0.242718	0.227273	0	0.142857	0	0	0	0	0.114943	5	0
BRF2-K562 (ENCFF002CVS)	0.497586	0.58309	2.09246	1.26214	0.948081	1.04839	1.05337	0.217391	1.19907	1.18913	0.526316	1.18321
SMARCA4-K562 (ENCFF002CVT)	0.403281	0.67014	0.930931	1.28959	1.63186	0.900595	0.535942	1.77778	1.06814	1.13987	0	0.796943
CCNT2-K562 (ENCFF002CVU)	0.111648	0.244842	0.365734	0.532151	0.634461	0.418868	0.257944	0.39521	0.469436	0.693	0.0696056	0.300105
CEBPB-K562 (ENCFF002CVV)	0.691314	1.02557	1.1673	1.07955	1.02145	0.814978	0.721752	0.613587	0.943402	1.17988	0.41841	1.11587
FOS-K562 (ENCFF002CVW)	0.122524	0.293761	0.575823	0.851064	1.4137	0.519481	1.57004	0.860215	0.671141	0.646715	0.0854701	0.860277
CHD2-K562 (ENCFF002CVX)	0.10534	0.221236	0.290821	0.27933	0.432432	0.252694	2.01795	0.161812	0.29683	0.403568	0.1875	0.185663
JUN-K562 (ENCFF002CVY)	0.230453	0.425558	0.671455	1.27251	1.09838	0.715072	0.592034	1.70569	0.888059	0.893604	0	0.968064
JUN-K562 (ENCFF002CVZ)	0.215095	0.463576	0.741427	1.64894	1.06529	0.795328	0.738331	1.75258	1.15251	1.25197	0.0934579	0.985595
JUN-K562 (ENCFF002CWA)	0.271154	0.517912	0.767313	1.50862	1.33897	0.935593	0.72758	1.41243	1.15456	1.15471	0.111111	1.16006
JUN-K562 (ENCFF002CWB)	0.301155	0.56505	0.841601	1.67305	1.33518	0.892038	0.771718	1.88	1.23235	1.21648	0.078125	1.32552
JUN-K562 (ENCFF002CWC)	0.194918	0.389004	0.721831	1.35135	0.927755	0.846154	0.691676	1.52113	1.01547	1.10421	0.0552486	1.19439
MYC-K562 (ENCFF002CWD)	0.120227	0.312869	0.439224	0.524272	0.652233	0.433437	0.402233	0.526316	0.622846	0.858176	0.215827	0.251716
MYC-K562 (ENCFF002CWE)	0.125707	0.333141	0.530509	0.560748	0.756689	0.45082	0.445143	0.757238	0.632899	0.880679	0.175439	0.277683
MYC-K562 (ENCFF002CWF)	0.160606	0.382195	0.641992	0.687385	0.687468	0.560085	0.502895	0.667216	0.716993	0.954566	0.21148	0.424856
MYC-K562 (ENCFF002CWG)	0.161118	0.41094	0.613784	0.648184	0.898685	0.578431	0.496373	1.12299	0.68017	0.91658	0.284464	0.435917
MYC-K562 (ENCFF002CWH)	0.166967	0.378141	0.599094	0.67238	0.728363	0.453843	0.493602	0.524659	0.614292	0.863762	0.166667	0.424002
MYC-K562 (ENCFF002CWI)	0.0803436	0.219068	0.366726	0.449219	0.535302	0.358362	0.369079	0.289855	0.469169	0.659007	0	0.292028
RCOR1-K562 (ENCFF002CWJ)	0.185083	0.435136	0.791343	0.906769	1.17179	0.84108	0.52208	0.996016	1.08201	1.8915	0.28777	0.429983
RCOR1-K562 (ENCFF002CWK)	0.204235	0.426261	0.774629	1.11653	1.03597	0.796678	0.632635	0.816922	1.09322	1.86715	0.11713	0.621184
CTCF-K562 (ENCFF002CWL)	0.264739	0.315934	1.15127	0.809475	0.683961	1.05881	0.565005	1.68962	0.790771	0.926435	0.198807	0.525514
E2F4-K562 (ENCFF002CWM)	0.0337268	0.121114	0.147655	0.0997783	0.247165	0.137831	0.0806876	0.030303	0.201669	0.332263	0.185185	0.0534759
E2F6-K562 (ENCFF002CWN)	0.0799517	0.21247	0.346986	0.357853	0.502499	0.291921	0.362052	0.40724	0.439511	0.628571	0.0588235	0.199814
ELK1-K562 (ENCFF002CWO)	0.0781555	0.260223	0.259067	0.169492	0.889371	0.145719	0.128774	0.409836	0.250696	0.425753	0.625	0.139949
GATA1-K562 (ENCFF002CWP)	0.181422	0.390387	0.76225	0.972516	1.69886	1.34996	0.52521	2.23602	1.09648	1.09916	0.21978	0.69001
GATA2-K562 (ENCFF002CWQ)	0.221749	0.44931	0.760819	1.02005	1.81554	1.34957	0.778527	3.02872	1.17897	1.23376	0.0458716	0.557071
GTF2B-K562 (ENCFF002CWR)	0.0768386	0.225683	0.319234	0.263158	1.23102	0.283286	0.322275	0.173913	0.294858	0.513848	0	0.143979
GTF2F1-K562 (ENCFF002CWS)	0.0666165	0.188175	0.266138	0.221729	0.532762	0.207407	0.137034	0.116959	0.293304	0.408712	0	0.104364
HMGN3-K562 (ENCFF002CWT)	0.0688944	0.207987	0.27894	0.283063	0.330877	0.218333	0.118551	0.185811	0.344722	0.595525	0.135135	0.16129
SMARCB1-K562 (ENCFF002CWU)	0.363275	0.453196	0.862852	1.46853	1.16597	0.789474	0.500894	0.60241	1.13224	1.1858	0	0.686901
IRF1-K562 (ENCFF002CWV)	0.257046	0.384036	0.90573	0.822785	1.85824	0.935961	0.659218	0.769231	0.941176	1.08676	0	0.885246
IRF1-K562 (ENCFF002CWW)	0.264694	0.379866	0.53158	0.620476	1.33733	0.495446	0.395441	0.949153	0.648445	0.658145	0.0520833	0.792775
IRF1-K562 (ENCFF002CWX)	0.247079	0.316436	0.48477	0.584251	1.19882	0.464422	0.339825	0.568475	0.604801	0.72357	0.196078	0.541854
IRF1-K562 (ENCFF002CWY)	0.0687979	0.21448	0.285866	0.281207	0.681818	0.275081	0.313157	0.127119	0.351213	0.52191	0.110294	0.121806
JUND-K562 (ENCFF002CWZ)	0.234682	0.507672	0.783677	1.07056	1.00615	0.841442	0.718145	1.13546	0.961225	1.04486	0.132275	0.892664
TRIM28-K562 (ENCFF002CXA)	1.46727	0.765436	0.416667	0.326741	4.01207	0.82153	1.41766	14.8669	0.305703	0.298236	0.27027	0.638298
MAFF-K562 (ENCFF002CXB)	0.669533	0.497254	1.17911	1.28956	1.01932	0.932552	0.724664	0.587024	1.04284	1.05396	0.105485	0.959768
MAFK-K562 (ENCFF002CXC)	0.603474	0.467398	1.16232	1.23177	1.01569	0.913706	0.693697	0.818452	1.01591	1.02506	0.0806452	0.870318
MAX-K562 (ENCFF002CXD)	0.146851	0.316274	0.585653	0.65389	0.723452	0.508259	0.769967	0.800344	0.643048	0.837809	0.192878	0.429401
MAZ-K562 (ENCFF002CXE)	0.128518	0.313366	0.552366	0.675955	0.519357	0.494893	0.291378	0.578577	0.628717	0.847974	0.109375	0.306867
MXI1-K562 (ENCFF002CXF)	0.0964056	0.231475	0.37604	0.36036	0.821684	0.289275	0.234955	0.368852	0.392662	0.592605	0.409836	0.230467
NELFE-K562 (ENCFF002CXG)	0.103751	0.31362	0.197628	0	0.861244	0.248447	0.498615	0	0.220884	0.205339	0	0.243902
NFE2-K562 (ENCFF002CXH)	0.571476	0.365615	0.826986	1.22951	0.617284	1.52564	0.892495	0.759494	0.924731	0.946809	0	0.639098
NFYA-K562 (ENCFF002CXI)	0.0420731	0.181409	0.237957	0.133929	3.4431	0.341394	2.05074	0.0628931	0.229111	0.297849	0.131579	0.201465
NFYB-K562 (ENCFF002CXJ)	0.0637729	0.190303	0.297714	0.177165	7.54143	0.446429	2.91969	0.0544959	0.247934	0.301049	0.108108	0.135192
NRF1-K562 (ENCFF002CXK)	0.0594262	0.121103	0.242967	0.0490196	0.377143	0.111607	0.0510204	0.129032	0.182416	0.319116	0.28169	0.134159
EP300-K562 (ENCFF002CXL)	0.2916	0.443788	0.763359	1.09551	1.78249	0.952381	0.680663	1.75337	0.992401	1.04834	0.159292	0.861051
POLR2A-K562 (ENCFF002CXM)	0.0735738	0.274485	0.285714	0.237691	0.6608	0.200305	0.194202	0.273973	0.332762	0.526207	0.246914	0.123101
POLR2A-K562 (ENCFF002CXN)	0.0801083	0.308381	0.308972	0.215116	0.685373	0.181013	0.222264	0.400729	0.35991	0.589083	0.25641	0.111902
POLR2A-K562 (ENCFF002CXO)	0.0689988	0.267247	0.254786	0.214323	0.766353	0.221993	0.229673	0.366057	0.320471	0.502688	0.161725	0.140878
POLR2A-K562 (ENCFF002CXP)	0.0627183	0.257274	0.256344	0.222003	0.64333	0.180074	0.169574	0.343214	0.26482	0.519743	0.247678	0.131962
POLR2A-K562 (ENCFF002CXQ)	0.179135	0.63004	0.6327	0.83047	0.815023	0.56838	0.332195	1.31336	0.960037	1.27543	0.166667	0.327323
POLR2A-K562 (ENCFF002CXR)	0.058619	0.202293	0.228277	0.198339	0.672053	0.270355	0.197433	0.398818	0.294451	0.475413	0.19943	0.110175
POLR2AphosphoS2-K562 (ENCFF002CXS)	0.199416	0.713222	0.658115	0.288363	0.564242	0.401259	0.331628	0.436508	0.654045	0.716239	0.583942	0.461775
POLR3G-K562 (ENCFF002CXT)	0.265211	0.84127	0.884354	0	0.366972	0.08	0.114943	0	0.401338	0.220126	0	0.133333
RAD21-K562 (ENCFF002CXU)	0.231791	0.33461	1.20096	0.781538	0.48593	0.824422	0.285425	2.4878	0.627647	0.910179	0.162866	0.627123
RFX5-K562 (ENCFF002CXV)	0.268432	0.355537	0.446429	0.338346	0.870934	0.430504	0.429003	0.972222	0.393622	0.552118	0.277778	0.347826
POLR3A-K562 (ENCFF002CXW)	0.335495	2.67068	0.685131	0.614525	1.50662	0.403397	0.480864	0.892857	0.508351	1.06219	1.03448	0.342105
SETDB1-K562 (ENCFF002CXX)	1.41071	0.672572	0.564808	0.481283	4.32913	0.831146	1.57824	17.2165	0.417951	0.344828	0.307692	0.987984
SETDB1-K562 (ENCFF002CXY)	0.240077	0.373711	0.286385	0.29703	3.68844	0.55207	2.17378	13.9355	0.265834	0.353921	0	0.278261
SIRT6-K562 (ENCFF002CXZ)	0.284704	0.509222	0.862403	1.42322	2.11707	1.03316	0.682475	4.43038	1.06241	1.03028	0.232558	0.784314
SMC3-K562 (ENCFF002CYA)	0.220316	0.350701	1.04052	0.693111	0.43605	0.798054	0.348026	1.84211	0.681455	0.936258	0.152838	0.566935
STAT1-K562 (ENCFF002CYB)	0.290728	0.396341	0.565476	0.820513	2.51429	0.99631	0.496838	1.02041	0.777096	0.89626	0.294118	0.460048
STAT1-K562 (ENCFF002CYC)	0.258203	0.36977	0.527132	0.730337	2.00663	0.892857	0.497696	0.491803	0.747253	1.06707	0	0.665025
STAT1-K562 (ENCFF002CYD)	0.187845	0.419225	0.540243	0.714286	4.73684	0.902579	0.491591	0.5	0.631524	0.753822	0	0.310345
STAT1-K562 (ENCFF002CYE)	0.15366	0.348789	0.403846	0.705394	3.24045	0.68408	0.423926	0.340909	0.62292	0.716929	0	0.215232
STAT2-K562 (ENCFF002CYF)	0.167517	0.316436	0.571859	1.0084	1.58126	0.852429	0.500911	0.660377	0.84375	0.898721	0.204082	0.406404
STAT2-K562 (ENCFF002CYG)	0.279402	0.395288	0.735294	0.616114	2.30667	0.978593	0.548363	1.09589	0.928528	1.04143	0	0.653595
TAL1-K562 (ENCFF002CYH)	0.316174	0.473551	0.907619	1.15903	2.0692	1.33349	0.92252	2.11518	1.19656	1.28741	0.554415	0.800258
TBL1XR1-K562 (ENCFF002CYI)	0.150484	0.333677	0.527176	0.66879	0.891524	0.662218	0.33477	0.717703	0.683881	0.810247	0.194175	0.2687
TBL1XR1-K562 (ENCFF002CYJ)	0.20531	0.392376	0.668807	1.15026	1.52444	0.829252	0.468489	1.26844	0.892419	0.909327	0.0671141	0.588498
TBP-K562 (ENCFF002CYK)	0.125899	0.527413	0.352185	0.422397	1.04583	0.334721	0.36855	0.506135	0.423352	0.631534	0.192837	0.20557
GTF3C2-K562 (ENCFF002CYL)	0.133425	2.57109	0.35868	0.193237	0.693215	0.185811	0.090312	0.461538	1.71271	1.23153	1.13636	0.187668
NR2C2-K562 (ENCFF002CYM)	0.0908501	0.254176	1.01083	0.519481	0.449438	0.133929	0.175439	0	0.522648	0.621019	0	0.0531915
UBTF-K562 (ENCFF002CYN)	0.0575684	0.169827	0.2496	0.350877	0.274412	0.11509	0.109799	0.0869565	0.264064	0.441335	0	0.116618
UBTF-K562 (ENCFF002CYO)	0.0735622	0.220375	0.328473	0.421412	0.36445	0.253956	0.160283	0.413669	0.386297	0.622711	0.172414	0.11631
USF2-K562 (ENCFF002CYP)	0.141451	0.317081	0.613656	0.454545	0.439648	0.494949	4.2132	3.06306	0.501792	0.747475	0.178571	0.303831
YY1-K562 (ENCFF002CYQ)	0.142086	0.203151	0.193933	0.308008	1.22781	0.205224	0.646434	0.282486	0.242223	0.300197	0	0.153453
ZNF143-K562 (ENCFF002CYR)	0.285967	0.407068	0.897634	0.711876	0.649491	0.813068	0.657128	1.26394	0.813002	1.64236	0.102916	0.429315
ZNF263-K562 (ENCFF002CYS)	0.118134	0.210119	0.369212	0.5	0.253807	0.397727	0.22608	0.17094	0.758089	0.824405	0	0.199336
ZNF274-K562 (ENCFF002CYT)	0.131148	0.27668	0.0460829	0	0.326797	0.37594	0.378788	0	0.486486	0.218579	0	0.294118
ZNF274-K562 (ENCFF002CYU)	0.461443	0.600476	0.676073	0.560345	1.10016	0.789229	0.570596	2.14953	0.57048	0.720394	0.394737	0.556845
GATA3-MCF-7 (ENCFF002CZJ)	0.614298	0.481975	1.12579	1.44379	0.93144	0.816	0.491415	1.28302	1.12776	1.24326	0.258065	0.954617
GATA3-MCF-7 (ENCFF002CZK)	0.344348	0.519056	1.08313	1.3584	1.05478	1.17342	0.624246	2.34252	1.21777	1.3801	0.141343	0.713092
E2F1-MCF-7 (ENCFF002CZL)	0.132461	0.422309	0.41482	0.374288	0.36546	0.230088	0.147914	0.656863	0.541544	0.844428	0.269231	0.174631
TCF7L2-MCF-7 (ENCFF002CZM)	0.361618	0.438531	0.906166	1.32482	0.886102	0.776792	0.462588	2.6087	1.00628	1.16299	0.173913	0.704451
ZNF217-MCF-7 (ENCFF002CZN)	0.435337	0.525961	1.1026	1.33817	0.980076	0.883497	0.515899	1.81193	1.16291	1.30431	0.30303	0.93415
TRIM28-HEK293 (ENCFF002DAB)	0.380534	0.500594	0.760487	1.04805	1.07378	0.657683	0.619111	1.78466	0.883412	1.11423	0.175953	0.795225
SETDB1-HEK293 (ENCFF002DAC)	1.60592	0.615436	0.48354	0.343008	3.59069	0.896231	2.03245	8.36735	0.42141	0.422568	0.511182	0.664575
CTCF-A549 (ENCFF002DAD)	0.211422	0.295703	1.14074	0.704584	0.61656	1.08697	0.549854	2.1202	0.719476	0.924125	0.236686	0.417789
POLR2A-A549 (ENCFF002DAE)	0.027715	0.119333	0.120819	0.0953984	0.166267	0.0798403	0.0392962	0.0805153	0.171701	0.307305	0.0625	0.0248201
MYC-GM12878 (ENCFF002DAI)	0.0476636	0.225579	0.23134	0.175439	0.13896	0.0750939	0.0844391	0.236686	0.328218	0.672032	0.235294	0.0633914
CTCF-GM12878 (ENCFF002DAJ)	0.259502	0.241135	1.20175	0.773749	0.64427	1.09596	0.51857	1.88612	0.699641	0.896972	0.112613	0.503465
POLR2A-GM12878 (ENCFF002DAK)	0.0752461	0.280113	0.369497	0.281964	0.284529	0.150071	0.173371	0.13289	0.393404	0.709364	0.190476	0.0964706
MYC-H1 (ENCFF002DAQ)	0.24453	0.280269	0.592734	0.647482	0.851449	0.948276	0.672451	0.555556	1.12331	1.06327	0.37037	0.470588
CTCF-H1 (ENCFF002DAR)	0.217769	0.232005	0.967667	0.556235	0.752975	1.20822	0.566764	2.11316	0.664733	0.79986	0.202703	0.311208
POLR2A-H1 (ENCFF002DAS)	0.062797	0.257984	0.241483	0.159428	0.55361	0.168986	0.104009	0.130354	0.257563	0.398857	0.276817	0.101885
MYC-HepG2 (ENCFF002DAW)	0.0684865	0.159251	0.347513	0.396476	0.285714	0.242165	0.202939	0.496894	0.462777	0.633864	0.217391	0.178069
CTCF-HepG2 (ENCFF002DAX)	0.262027	0.217761	1.23022	0.751236	0.669996	1.18792	0.536336	1.8385	0.700309	0.80301	0.149701	0.523767
POLR2A-HepG2 (ENCFF002DAY)	0.116152	0.594547	0.415325	0.327456	0.379061	0.200577	0.142218	0.495627	0.54588	0.683804	0.225	0.210109
MYC-K562 (ENCFF002DBC)	0.0590249	0.109668	0.38144	0.278746	0.575087	0.372807	0.299689	0.761421	0.436112	0.490858	0.14218	0.185104
CTCF-K562 (ENCFF002DBD)	0.266676	0.270349	1.21097	0.805369	0.739239	1.16167	0.611255	1.98088	0.773852	0.888566	0.168484	0.531507
POLR2A-K562 (ENCFF002DBE)	0.0807445	0.312044	0.2931	0.264244	0.70732	0.261795	0.199836	0.65703	0.360308	0.552438	0.166667	0.15616
MYC-MCF-7 (ENCFF002DBF)	0.122749	0.309094	0.554483	0.367568	0.336049	0.641196	0.446372	0.247934	0.640844	0.702803	0.0558659	0.332889
MYC-MCF-7 (ENCFF002DBG)	0.0745303	0.191866	0.318586	0.189464	0.156232	0.320108	0.179175	0.162822	0.409622	0.544273	0.0258398	0.147385
MYC-MCF-7 (ENCFF002DBH)	0.120412	0.427971	0.67637	0.218069	0.287879	0.595298	0.415445	0.257511	0.743324	0.795503	0.0729927	0.298913
MYC-MCF-7 (ENCFF002DBI)	0.107535	0.197074	0.498119	0.368349	0.31781	0.500643	0.282999	0.46875	0.572261	0.743798	0.0581395	0.249706
CTCF-MCF-7 (ENCFF002DBJ)	0.314071	0.313578	1.31229	0.818118	0.71238	1.34901	0.71879	1.561	0.829892	0.935376	0.151899	0.574905
CTCF-MCF-7 (ENCFF002DBK)	0.205976	0.284049	1.03432	0.592935	0.557641	1.09444	0.543015	1.72179	0.684994	0.845962	0.161905	0.337345
CTCF-MCF-7 (ENCFF002DBL)	0.22546	0.315146	1.10353	0.631133	0.57636	1.15727	0.58976	1.79696	0.725526	0.867019	0.12035	0.367005
CTCF-MCF-7 (ENCFF002DBM)	0.238958	0.291079	1.13031	0.67705	0.633168	1.25876	0.646347	1.79707	0.738562	0.860679	0.153061	0.376013
CTCF-MCF-7 (ENCFF002DBN)	0.326835	0.304956	1.29158	0.871795	0.749976	1.32794	0.731872	1.45323	0.836648	0.947511	0.141605	0.58782
POLR2A-MCF-7 (ENCFF002DBO)	0.0481127	0.215831	0.204837	0.139535	0.155111	0.143541	0.124504	0.0384615	0.267229	0.348781	0.111857	0.0733449
POLR2A-MCF-7 (ENCFF002DBP)	0.0735074	0.254816	0.24445	0.121457	0.202199	0.203233	0.146757	0.0431034	0.286622	0.354926	0.0574713	0.0970874
POLR2A-MCF-7 (ENCFF002DBQ)	0.072054	0.247973	0.275111	0.268007	0.233944	0.151569	0.109647	0.0483871	0.283211	0.420077	0.176991	0.139624
CTCF-A549 (ENCFF002DBU)	0.295637	0.404972	1.19808	0.874164	0.67972	1.07959	0.542532	2.24576	0.785237	0.992238	0.17316	0.563588
CTCF-GM12878 (ENCFF002DCM)	0.272027	0.322915	1.1516	0.670185	0.597664	0.97671	0.435737	2.09483	0.700888	0.908875	0.152355	0.523957
CTCF-HEK293 (ENCFF002DCV)	0.294936	0.306213	1.15257	0.740408	0.686649	1.19312	0.609219	2.1069	0.770664	0.927903	0.102157	0.518476
CTCF-HepG2 (ENCFF002DCX)	0.281438	0.303279	1.1064	0.727738	0.68606	1.14807	0.573936	2.0094	0.753446	0.91257	0.19037	0.480815
CTCF-K562 (ENCFF002DDJ)	0.269753	0.370147	1.08576	0.77639	0.629186	0.984809	0.501272	2.18089	0.735137	0.929647	0.226415	0.484885
CTCF-MCF-7 (ENCFF002DDK)	0.361331	0.347349	1.25266	0.839295	0.713859	1.26031	0.670637	1.65438	0.805872	0.940685	0.185512	0.592984
POLR2AphosphoS2-K562 (ENCFF002DDU)	0.257765	0.775073	0.83266	0.707692	0.34904	0.625674	0.407216	0	0.827827	0.828917	0.392157	0.733138
FOS-K562 (ENCFF002DDV)	0.239827	0.500865	0.872196	1.50907	0.805065	1.01037	0.764517	0.422164	1.22301	1.20348	0.0497512	1.16433
GATA2-K562 (ENCFF002DDW)	0.324766	0.509702	0.94387	1.49708	1.3417	1.18137	0.821575	0.879828	1.47499	1.47592	0.114943	0.783582
HDAC8-K562 (ENCFF002DDX)	0.129221	0.251191	0.544016	0.968992	1.02908	0.691643	0.310174	0.634921	1.00768	1.29792	0	0.133779
JUNB-K562 (ENCFF002DDY)	0.27733	0.529231	0.918815	1.49545	0.987677	0.933931	0.776175	0.573248	1.13764	1.29334	0.112782	1.04829
JUND-K562 (ENCFF002DDZ)	0.286167	0.497924	0.856531	1.32267	0.971924	0.906465	0.81353	0.604878	1.13438	1.26743	0.119048	0.841715
FOXA2-HepG2 (ENCFF002ROJ)	0.417741	0.455141	1.19239	1.06687	0.885925	0.791206	0.475316	1.93208	1.31812	1.24548	0.226293	1.10675
NRF1-HepG2 (ENCFF003GNY)	0.152135	0.391592	0.468463	0.439883	0.629971	0.268978	0.162989	0.347826	0.530425	0.771694	0.220386	0.202793
EGR1-K562 (ENCFF004WYV)	0.21978	0.808343	0.493341	0.60166	0.741357	0.421442	0.393602	0.81386	0.743408	0.804705	0.422741	0.36708
ZNF547-HEK293 (ENCFF005XPI)	0.460843	1.35577	0.41769	0.378549	1.02172	0.600308	0.612863	1.00877	0.599186	0.502942	0.747664	1.05842
PTRF-K562 (ENCFF007DKB)	0.39095	1.07209	0.845572	1.04825	6.94696	1.58894	1.05278	7.47423	0.998286	1.22479	1.92	0.780303
DDX20-K562 (ENCFF009DUY)	0.389972	0.736953	1.02775	1.10345	6.55731	1.45195	0.978175	6.59686	0.946552	1.14235	1.06195	1.03123
HMG20B-HepG2 (ENCFF010AHT)	0.186283	0.470949	0.705223	0.697823	0.636792	0.606061	0.326643	1.78236	0.850569	1.02818	0.320285	0.520022
ZNF488-HEK293 (ENCFF010JWV)	0.123398	0.36045	0.337001	0.571429	0.334928	0.269134	0.184177	0.64	0.627331	0.619955	0.266667	0.498221
ARHGAP35-K562 (ENCFF010MMQ)	0.299674	1.00296	0.253535	0.37037	0.815324	0.313424	0.367626	0.564972	1.08021	0.542599	0.96	0.247117
HNRNPL-K562 (ENCFF010STZ)	0.0563641	0.208183	0.156574	0.13624	0.207684	0.13174	0.0782072	0	0.223477	0.494208	0.175439	0.0975213
RFX1-K562 (ENCFF010UHD)	0.345351	0.512785	0.679365	0.793212	2.57086	0.842506	0.574095	0.949868	0.753672	0.931519	0.273632	0.688116
SMAD2-K562 (ENCFF011KRN)	0.0888889	0.209424	0.493827	0	0.5	0.3125	0.378788	2.5	0.387097	0.705128	0	0.222222
BACH1-GM12878 (ENCFF012JXJ)	0.183927	0.338023	0.556705	0.56338	0.40588	0.365286	0.326691	0.469083	0.496801	0.786622	0.129032	0.306501
NFYA-K562 (ENCFF012VES)	0.0472813	0.191143	0.273484	0.21692	1.9235	0.418143	2.04653	0	0.28169	0.371197	0.224719	0.167442
STAT3-GM12878 (ENCFF014RBU)	0.25541	0.272411	0.987289	1.15476	0.419512	0.557218	0.473251	0.0677966	0.940134	1.27148	0.13245	0.667718
ZNF577-HEK293 (ENCFF015JYB)	0.549692	1.66769	0.646934	0.810811	0.788404	0.451902	0.713518	1.36564	0.663747	0.845888	1.37255	0.658926
RFX1-MCF-7 (ENCFF015PGM)	0.290792	0.498866	0.625448	0.644809	1.48982	0.644749	0.466482	0.853242	0.783247	0.805822	0.282132	0.484966
BCLAF1-GM12878 (ENCFF015YHT)	0.0948652	0.197852	0.32022	0.355872	0.140598	0.122222	0.0934066	0.3125	0.24369	0.63059	0	0.215054
RXRB-HepG2 (ENCFF017BKY)	0.264778	0.602813	0.861904	0.787089	0.722737	0.62432	0.414827	1.65368	0.909798	1.13779	0.396635	0.584805
TCF12-GM12878 (ENCFF017LZE)	0.289591	0.367495	0.90302	0.932157	0.607775	0.6562	0.453909	0.772727	0.654604	1.02907	0.0630915	0.56686
HDAC1-K562 (ENCFF019ALY)	0.290511	0.589864	0.712578	0.877598	1.31011	0.656497	0.604938	2.00294	0.840005	1.0266	0.472371	0.589704
ELK1-K562 (ENCFF019PEL)	0.0752624	0.222858	0.226895	0.211416	0.732411	0.159722	0.153951	0.189873	0.332969	0.514255	0.361446	0.115163
ZSCAN30-HEK293 (ENCFF019SJB)	0.115855	0.221531	0.474649	0.526846	0.307307	0.292431	0.182819	1.10753	0.471783	0.838622	0.157171	0.360676
PKNOX1-GM12878 (ENCFF020GMZ)	0.332084	0.598164	0.872964	1.00668	1.05586	0.671797	0.623821	0.629605	0.862486	1.06738	0.147453	0.658787
ZNF561-HEK293 (ENCFF020TAV)	0.140446	0.297232	0.533117	0.461841	0.468778	0.269033	0.225092	0.970464	0.446351	0.779915	0.180832	0.34586
MYC-MCF-7 (ENCFF021KDL)	0.116086	0.172045	0.608009	0.253025	0.273055	0.543333	0.424472	0.163488	0.828551	0.780111	0.122699	0.292146
ZNF101-HEK293 (ENCFF025ECP)	0.33403	1.40146	0.561536	0.631434	0.439043	0.320641	0.299651	0.351967	0.535226	0.795966	1.07438	0.482972
ZNF792-HEK293 (ENCFF026FRV)	0.104272	0.806234	0.354316	0.305556	0.241527	0.22792	0.141326	0.47619	1.06021	0.98584	0.588235	0.335968
ZNF394-HEK293 (ENCFF026PKV)	0.311179	1.37161	0.600347	0.601587	0.460145	0.415574	0.345609	0.786782	0.640797	0.842656	1.01351	0.513118
MNT-MCF-7 (ENCFF027CYL)	1.07084	0.170054	1.2	1.19048	0.507099	0.337349	0.618312	0	1.21975	1.71091	0	1.38801
ZNF140-HEK293 (ENCFF027VBY)	1.3395	2.72384	0.700272	0.614657	0.792755	0.615878	0.565281	0.862069	0.701503	0.651109	2.05479	0.639336
ARID3A-GM12878 (ENCFF027VZK)	0.395203	0.409945	0.805097	0.802515	0.600594	0.387342	0.462271	0.626398	0.568948	0.949322	0.110375	0.76258
BHLHE40-HepG2 (ENCFF028BDC)	0.148609	0.263463	0.620285	0.611511	0.454207	0.557185	0.273973	0.763889	0.787712	0.826176	0.461538	0.52139
ATF1-K562 (ENCFF030HWZ)	0.0558269	0.140613	0.278884	0.146628	0.228849	0.245009	0.202674	0.243902	0.231214	0.252161	0.416667	0.173267
SRF-GM12878 (ENCFF030NYG)	0.154696	0.180403	0.867307	0.801158	1.1019	0.440835	0.543915	0.308057	0.571702	0.731922	0.140187	0.366708
CHD2-A549 (ENCFF030PNS)	0.0618679	0.204388	0.364697	0.354223	0.117994	0.118505	0.219043	0.234375	0.40129	0.471766	0	0.252845
NR4A1-K562 (ENCFF030QEM)	0.212851	0.388178	0.569745	1.2	1.45374	0.700809	0.485313	0.97561	0.815109	0.946341	0	0.137931
ZXDB-HEK293 (ENCFF030UCM)	0.222904	0.652878	0.494244	0.641898	0.419576	0.304137	0.247373	0.623053	0.595453	0.809586	0.389151	0.415847
NCOR1-HepG2 (ENCFF033BDT)	0.310135	0.629055	0.946907	0.906601	0.640439	0.614758	0.440868	1.06833	0.937081	1.29796	0.30303	0.723735
SIX5-K562 (ENCFF033EBX)	0.0796044	0.151202	0.197206	0.264901	0.448493	0.888889	1.94811	0	0.231343	0.325407	0.128205	0.129717
ZNF354C-HEK293 (ENCFF033FOE)	0.657765	2.97626	0.66092	0.467836	0.583446	0.673953	0.379061	0.153846	0.521042	0.60166	0.740741	0.597015
SNRNP70-K562 (ENCFF033KXY)	0.108131	0.600101	0.490654	0.406504	0.34398	0.33033	0.19403	0.833333	0.692124	0.777656	0.555556	0.15444
TAF7-K562 (ENCFF034CQR)	0.197578	0.368794	0.486111	0.609756	1.93103	0.34632	0.512249	0	0.536332	0.644599	0	0.443038
TRIM28-HEK293 (ENCFF034GYQ)	0.355763	0.442311	0.787297	1.06887	0.897112	0.641661	0.581077	0.54023	0.932561	1.19921	0.148699	0.80694
TRIM28-HEK293 (ENCFF034JLC)	0.354574	0.45537	0.78343	1.07086	0.865359	0.626161	0.585918	0.533769	0.941275	1.20193	0.175097	0.810593
DNMT1-K562 (ENCFF034PQD)	0.312937	0.999872	0.552326	0.688836	1.00374	0.328638	0.238921	1.25926	1.0502	0.869565	0.434783	0.433404
TSC22D4-K562 (ENCFF036YVI)	0.521611	1.05415	0.348148	0.541311	1.04108	0.454951	0.322723	0.327869	1.18912	0.509684	0.877193	0.469314
TGIF2-HepG2 (ENCFF037KBA)	0.136343	0.344275	0.603555	0.726606	0.429832	0.381257	0.255773	0.540216	0.740395	1.04543	0.180361	0.368404
SMARCC2-HepG2 (ENCFF038MCY)	0.353205	0.374012	0.986501	0.84	0.748156	0.684597	0.419413	1.22222	1.13327	1.40568	0.243902	1.12847
U2AF2-HepG2 (ENCFF038QAU)	0.185581	0.638378	0.329218	0.440252	0.280433	0.218373	0.170661	0.416667	0.472531	0.649725	0.461538	0.131846
ESRRA-MCF-7 (ENCFF040STP)	0.162457	0.449406	0.706478	0.995509	0.774648	0.849104	0.48825	1.37698	1.00793	1.95013	0.2	0.407814
SMC3-K562 (ENCFF041YQC)	0.21375	0.331464	0.978944	0.687548	0.421598	0.794914	0.361163	1.04575	0.675508	0.917075	0.21611	0.530945
KDM4B-K562 (ENCFF042RAK)	0.0507684	0.247594	0.247596	0.323194	0.291434	0.137157	0.110455	0.185759	0.352063	0.628324	0.170455	0.077821
OSR2-HEK293 (ENCFF043BDV)	0.249142	0.716261	0.755199	0.965626	0.439244	0.457486	0.408872	1.07919	0.780375	1.05271	0.270636	0.783616
LEF1-K562 (ENCFF043YZF)	0.273941	0.380614	0.753012	0.873016	1.27724	0.622271	0.498268	3.79679	0.784969	0.959476	0.163934	0.482809
ZNF266-HEK293 (ENCFF044IYC)	0.549068	2.56825	0.550538	0.352941	0.59643	1.52848	0.731311	0.862944	0.660338	0.646704	1.34021	0.468053
ESRRA-MCF-7 (ENCFF044NEB)	0.165233	0.456346	0.669931	0.966767	0.769685	0.846269	0.50794	1.47465	1.00858	1.94203	0.27668	0.422488
KDM1A-A549 (ENCFF044XMF)	0.724957	1.14541	0.646145	1.36653	0.293761	0.301451	0.420979	0.422535	1.28636	4.80131	0.608108	0.296004
MYNN-HEK293 (ENCFF045LTC)	0.193556	0.78482	0.488032	0.685786	0.362063	0.198334	0.250543	0.330882	0.590846	0.760042	0.261438	0.430162
SRSF1-HepG2 (ENCFF046BRA)	0.0504402	0.252962	0.233419	0.218365	0.193375	0.102706	0.0763791	0.127119	0.342543	0.648412	0.175439	0.0787815
ZBTB17-HEK293 (ENCFF047LUI)	0.233582	0.665315	0.848272	0.830167	0.45505	0.468373	0.373507	0.59993	0.955778	0.995129	0.275995	0.455913
REST-GM12878 (ENCFF048JKT)	0.122997	0.161384	0.833333	1.48515	0.226678	0.736411	0.343671	0.112994	1.2354	1.10305	0	0.27972
TBL1XR1-K562 (ENCFF048OBR)	0.119309	0.293942	0.449233	0.699588	0.693444	0.598251	0.285463	0.474308	0.656132	0.874916	0.15873	0.257948
BMI1-K562 (ENCFF048OIZ)	0.226448	0.261355	0.464505	0.311419	1.49573	0.278926	0.162602	0.3125	0.388022	0.621225	0.178571	0.257143
TRIM24-K562 (ENCFF049CRW)	0.586032	0.887674	0.676355	0.874685	2.19908	0.970737	1.08508	4.01741	1.15108	0.819959	1.31783	0.878229
TFDP1-HepG2 (ENCFF049ZOP)	0.11318	0.32063	0.433196	0.354828	0.388689	0.288611	0.233987	0.620843	0.583672	0.756011	0.2537	0.248187
ZNF207-MCF-7 (ENCFF051JAE)	0.281766	0.695485	0.473765	0.559846	0.554393	0.510336	0.575748	0.261438	1.30617	0.659289	0.11236	0.188679
BCLAF1-HepG2 (ENCFF052YIL)	1.1938	0.144665	1.03093	2.10526	0.545455	0.933333	0.742857	1.42857	1.45631	1.08491	0	1.16883
RFX5-A549 (ENCFF053TBK)	0.174247	0.395237	0.469822	0.383091	0.484551	0.311284	0.302834	1.03448	0.463353	0.671349	0.212766	0.297089
ZNF707-HEK293 (ENCFF053UVX)	0.217366	0.700085	0.337079	0.32967	0.533808	0.707804	3.63636	0.495868	0.514585	0.412404	0.428571	0.289687
KLF13-HEK293 (ENCFF054LVE)	0.150937	0.390138	0.383275	0.458716	0.413712	0.213379	0.252411	1.01156	0.495257	0.698099	0.20202	0.374849
KAT2B-HepG2 (ENCFF054OUB)	0.754296	0.620314	0.99768	1.04247	0.642487	0.63772	0.513333	0	1.28097	0.917333	0.350877	0.947177
U2AF1-HepG2 (ENCFF055MVR)	0.0649495	0.315234	0.419617	0.422397	0.263408	0.1783	0.114049	0.0983607	0.512013	0.922432	0.188679	0.116788
NBN-GM12878 (ENCFF055NJR)	0.318347	0.854545	0.74275	0.765781	0.632038	0.462863	0.432468	0.775288	0.820654	1.02702	0.305585	0.476114
ELF1-MCF-7 (ENCFF057EIS)	0.163849	0.404398	0.485044	0.352	0.370005	0.394304	0.37037	0.136986	0.55261	0.819385	0.434783	0.216294
KLF8-HEK293 (ENCFF057UHI)	0.152975	0.487652	0.435328	0.452128	0.328457	0.248703	0.263711	0.805577	0.518455	0.706618	0.328767	0.333702
ZNF112-HEK293 (ENCFF057VRL)	0.385471	0.793543	0.807601	0.682927	1.05202	0.780619	0.483247	0.945946	1.07964	1.04199	0	0.422265
REPIN1-HEK293 (ENCFF057XEP)	0.168768	0.930703	0.289389	0.27137	0.341626	0.121567	0.139535	0.344828	0.505051	0.888702	0.555556	0.264778
BCOR-K562 (ENCFF057ZUY)	0.533028	1.63416	0.631919	0.92233	0.710071	0.38357	0.508926	1.01033	1.27919	3.55239	0.702479	0.349305
ZNF777-HEK293 (ENCFF058JCF)	0.104059	0.305557	0.180619	0.21645	0.212264	0.143277	0.0664273	0.394737	0.417873	0.453319	0.197368	0.0711744
SP1-K562 (ENCFF058NMZ)	0.0921906	0.318041	0.303787	0.21322	0.789393	0.143096	0.512407	0.392491	0.312585	0.5138	0.284698	0.0918114
MNT-K562 (ENCFF059ONJ)	0.245298	0.540715	0.635046	0.600759	0.989976	0.470538	0.438912	1.7587	0.686821	0.895938	1.0532	0.434783
SRSF7-K562 (ENCFF059WVE)	0.133588	0.221729	0.277778	0.322581	0.258621	0.526316	0.0657895	0	0.141509	0.157895	0	0.208333
PHF8-HepG2 (ENCFF060MLS)	0.0909967	0.212932	0.237397	0.144033	0.224983	0.0757274	0.0281532	0.13986	0.301256	0.526808	0	0.108865
POLR2AphosphoS5-HepG2 (ENCFF061EOS)	0.140697	0.373422	0.55013	0.58221	0.490359	0.294305	0.228272	0.594142	0.637903	0.810138	0.184049	0.366211
ZGPAT-HepG2 (ENCFF061HCE)	0.28289	0.770029	0.733099	0.666234	0.643921	0.481736	0.349842	1.51485	0.792823	1.07689	0.530888	0.515337
CBX5-K562 (ENCFF062ARS)	0.71945	0.368998	0.297749	0.37037	3.56118	0.813695	1.95993	10.7353	0.488576	0.506816	0.155039	0.426022
SUZ12-H1 (ENCFF062SBW)	0.0270054	0.0353491	0.0752351	0.118203	0.12426	0.0929235	0.0602837	0	0.194428	0.434783	0	0.11236
E2F8-GM12878 (ENCFF063WXY)	0.190042	0.474381	0.577594	0.541516	0.466371	0.276157	0.241445	0.689655	0.532635	0.814038	0.314961	0.346762
GABPA-HepG2 (ENCFF065EPE)	0.0600784	0.144034	0.208461	0.202864	0.35545	0.436267	0.161498	0	0.327198	0.377523	0.141844	0.0605755
ZNF622-GM12878 (ENCFF065QOM)	0.468165	0.3386	0.652174	0	1.15044	0.405405	0.516129	0.769231	0.634146	0.461538	0	0.769231
KLF17-HEK293 (ENCFF065RDT)	0.123152	0.478091	0.389593	0.558871	0.332365	0.340068	0.304672	0.901432	0.699121	0.90192	0.377953	0.24282
RCOR1-MCF-7 (ENCFF065UFF)	0.320865	0.785915	0.705295	0.832013	0.943436	0.575704	0.373459	2.407	1.19938	1.58179	0.218341	0.556323
HIC1-HEK293 (ENCFF065VOT)	0.141121	0.515982	0.436026	0.564494	0.343408	0.256696	0.266276	0.659537	0.667342	0.88591	0.199693	0.419694
MAZ-GM12878 (ENCFF066XDW)	0.115332	0.245731	0.536841	0.460025	0.227193	0.259434	0.175961	0.150602	0.498414	0.829458	0.131827	0.206273
MCM2-K562 (ENCFF067LIW)	0.298913	0.588235	0.344828	0.151515	0.903614	0.636943	0.457746	0.625	1.04326	0.848806	0	0.491803
SSRP1-HepG2 (ENCFF068FYV)	0.218106	0.603435	0.845737	0.841823	0.483614	0.474766	0.373926	0.67591	1.01007	1.38844	0.318471	0.556522
ZNF223-HEK293 (ENCFF068QHA)	0.177401	1.15121	0.343466	0.643185	0.70598	0.29513	0.329126	0.314136	0.668682	0.814815	0.677966	0.322129
CHD4-HepG2 (ENCFF069RNV)	0.337189	1.12117	1.02928	0.91182	0.640301	0.487372	0.430577	0.396601	1.2327	2.31691	0.727273	0.595897
KLF11-HepG2 (ENCFF070BHP)	0.193938	0.496408	0.663797	0.602799	0.473038	0.408709	0.27916	0.797546	0.757902	1.05165	0.286624	0.454993
FEZF1-HEK293 (ENCFF070GBJ)	0.314706	0.386799	0.730714	1.12201	0.571707	0.420961	0.372228	1.01341	0.79165	1.01204	0.228245	0.878004
CBX2-A549 (ENCFF070KLR)	0.461538	0.169492	0.392157	0.714286	0	0.588235	0	0	0.36036	0.190476	0	0
ZFP64-HepG2 (ENCFF070SCG)	0.136717	0.461892	3.65259	0.646688	0.484688	0.47401	0.266859	1.09005	0.771299	1.09428	0.228311	0.334667
ZBTB7B-MCF-7 (ENCFF070WUF)	0.342629	0.392841	0.316172	0.264244	1.6252	0.302452	1.80721	0.494792	0.78654	0.537102	0.306122	0.128205
EHMT2-A549 (ENCFF071ZMT)	0.319219	0.626266	1.1358	1.5331	0.732369	0.613155	0.755124	0.769231	1.21351	1.23452	0.512821	0.49435
THAP11-HepG2 (ENCFF072OVJ)	0.241254	0.584972	0.708688	0.596876	0.589592	0.587465	0.48232	1.33115	0.729789	1.01422	0.359712	0.493605
RAD21-HepG2 (ENCFF072UEX)	0.26492	0.257367	1.16964	0.793681	0.652126	1.12085	0.554453	1.19236	0.765483	0.931585	0.151803	0.532292
JUND-H1 (ENCFF073PCP)	0.0707684	0.150936	0.413606	0.371471	0.506284	0.530407	0.222449	0.321932	0.415136	0.494058	0	0.160308
ZNF521-HEK293 (ENCFF073XKN)	0.283095	0.701538	0.175182	0.419162	0.534351	0.3125	0.303605	0.444444	0.954447	0.463623	0	0.228426
IKZF1-GM12878 (ENCFF073XZC)	0.413178	0.591958	1.0268	1.49704	0.579264	0.763656	0.67629	0.205479	1.04675	1.24386	0.261438	0.727399
NBN-K562 (ENCFF074EZL)	0.299835	0.804864	0.617284	0.849963	1.32025	0.533916	0.417303	1.99522	0.949332	0.969018	0.372671	0.517922
NBN-HepG2 (ENCFF075PDC)	0.359189	0.702827	0.264085	0.234114	0.50815	0.301974	0.312849	0.617284	1.23665	0.396754	0.909091	0.178838
ZEB2-K562 (ENCFF076IFG)	0.301496	0.801661	0.738754	0.938776	1.6457	0.821462	0.659336	2.55226	1.16863	1.07232	0.339233	0.788462
AFF1-K562 (ENCFF076MSV)	0.245479	0.699383	0.623059	0.765896	1.52896	0.638351	0.741669	1.62679	0.857498	0.933187	0.575916	0.4681
ETV4-HepG2 (ENCFF076NCP)	0.181585	0.389077	0.604536	0.734077	0.585301	0.555068	0.267674	0.998839	0.781374	0.968843	0.428894	0.413489
ETS1-K562 (ENCFF076YZO)	0.0454184	0.177936	0.205273	0.258621	0.211939	0.203845	0.126055	0.138568	0.325926	0.57443	0.25641	0.0746269
JUN-K562 (ENCFF077UYM)	0.200638	0.287387	0.657738	1.2963	0.655782	0.666667	0.561216	0.342679	0.927748	0.943179	0.0617284	0.82922
ZNF433-HEK293 (ENCFF078VMK)	0.814071	3.51913	0.60225	0.489691	0.668896	0.504404	0.507451	1.72662	0.723321	0.767054	1.84615	0.53719
TEAD3-HepG2 (ENCFF079MKQ)	0.255522	0.655878	0.870034	0.807893	0.681576	0.728815	0.480472	1.56491	1.01255	1.09503	0.311159	0.561969
MXI1-GM12878 (ENCFF079ZWK)	0.134156	0.264239	0.568338	0.511458	0.230901	0.248853	0.232802	0.0850159	0.537911	0.827558	0.132576	0.320415
NCOR1-K562 (ENCFF080NBZ)	0.243902	0.726533	0.558052	0.815217	1.69873	0.756579	0.424322	3.37621	0.995671	0.870389	1.04575	0.460963
NR3C1-A549 (ENCFF080RMP)	0.236046	0.260695	0.732572	1.14829	0.39285	0.674934	0.334321	0.729927	1.38594	1.03711	0.140845	0.876153
BRCA1-GM12878 (ENCFF082JDH)	0.0308563	0.0727848	0.184922	0.261438	0.0298954	0.0917431	0.20202	0.192308	0.22409	0.436714	0.27027	0.0515464
MAX-GM12878 (ENCFF083KVY)	0.0965219	0.223387	0.510997	0.45719	0.184982	0.250712	0.26096	0.0752823	0.566839	0.860199	0.0702576	0.200968
E4F1-K562 (ENCFF083YCQ)	0.285458	0.689592	0.666035	0.743686	1.88616	0.605701	0.591577	1.56863	0.758043	0.92131	0.583215	0.510064
ZNF214-HEK293 (ENCFF084DFH)	0.716273	1.00497	0.776081	0.837438	0.983607	0.566038	0.623501	0.882353	0.85443	1.30185	0.2	0.799136
JUND-HepG2 (ENCFF085GOJ)	0.468539	0.516534	1.05273	1.26524	0.602859	1.09012	1.13468	0.578735	1.27942	1.31741	0.173103	1.24695
CTCF-K562 (ENCFF085HTY)	0.22998	0.304718	1.10365	0.762891	0.577794	1.01061	0.508798	1.23962	0.713342	0.890379	0.225118	0.479593
SUZ12-HepG2 (ENCFF086LMU)	0.0483773	0.119418	0.22973	0.216216	0.060024	0.516224	1.01824	0	0.238394	0.323834	0	0.0210084
ZNF571-HEK293 (ENCFF086VOQ)	0.272554	0.561427	0.386555	0.227273	0.816667	0.456522	0.340265	0	1.07739	0.582167	0.555556	0.220386
KDM1A-HepG2 (ENCFF091JTI)	0.23828	1.17366	0.703921	0.940071	0.48924	0.57648	0.390855	1.01399	1.2462	2.65869	0.34965	0.486346
FIP1L1-HepG2 (ENCFF093OUB)	0.0516539	0.203466	0.263022	0.305927	0.257461	0.243902	0.0948509	0.125	0.41206	0.687882	0.25641	0.0919118
BHLHE40-GM12878 (ENCFF095GMM)	0.242863	0.622168	0.726831	0.6871	0.576053	0.508767	0.601775	1.09119	0.621861	0.950085	0.27959	0.511808
SOX5-HepG2 (ENCFF095KWQ)	0.329149	0.568276	0.878113	0.860902	0.816875	0.699865	0.440882	2.53628	0.973267	1.10175	0.712695	0.772886
GTF2F1-HepG2 (ENCFF095TYO)	0.0687224	0.282548	0.466388	0.495169	0.379747	0.328294	0.1842	0.243902	0.615027	0.942973	0.409836	0.262438
SMARCE1-MCF-7 (ENCFF096LRM)	0.302665	0.326005	0.879386	1.0101	1.20564	0.723412	0.408802	3.6	0.823042	0.987076	0.100251	1.0879
RAD51-K562 (ENCFF096XMD)	0.26938	0.623512	0.789155	0.769583	1.18339	0.866216	2.59912	3.77841	0.830997	1.16432	0.233161	0.50923
HNRNPK-HepG2 (ENCFF099BZU)	0.641085	0.514234	0.584125	0.55938	0.374063	0.369026	0.367522	0.116618	0.658996	0.609704	5.28333	0.448674
MYC-K562 (ENCFF099SDW)	0.137647	0.341821	0.586042	0.639535	0.591242	0.505576	0.425532	0.236686	0.674717	0.953388	0.144033	0.360422
IRF5-GM12878 (ENCFF100ERQ)	0.213614	0.451934	0.383912	0.571429	0.434783	0.465116	0.435767	1.22449	0.681309	0.603757	0.384615	0.326895
MYB-GM12878 (ENCFF103IOJ)	0.19688	0.259534	0.69797	0.62212	0.425273	0.442279	0.353747	0.509554	0.475073	0.815362	0.263158	0.487805
ZNF24-GM12878 (ENCFF103OOV)	0.342713	0.476139	0.89162	0.998546	0.463645	0.423348	0.444497	0.505952	1.69336	1.27657	0.180723	0.734937
HBP1-HepG2 (ENCFF104YWL)	0.10471	0.325984	0.495086	0.441655	0.38815	0.301759	0.215278	0.360656	0.698339	0.897588	0.138504	0.247567
RBPJ-HepG2 (ENCFF105IPJ)	0.196179	0.569915	0.645008	0.601105	0.491453	0.45832	0.301427	1.0023	0.747601	1.07727	0.349014	0.391805
E2F1-K562 (ENCFF106DAY)	0.321413	0.570441	0.772567	0.901899	1.18615	0.578864	0.688601	1.76591	0.772239	1.03785	0.365591	0.964116
HDAC2-GM12878 (ENCFF107UHX)	0.138228	0.501774	0.393975	0.636364	0.325521	0.177134	0.214889	0.405405	0.662442	1.15119	0.243902	0.161616
ZNF362-HEK293 (ENCFF107VFO)	0.49625	2.40225	0.808664	0.638351	0.517589	0.336683	0.342642	0.272277	0.657578	0.73693	0.930233	0.756137
BHLHE40-HepG2 (ENCFF108RWG)	0.148412	0.323641	0.585932	0.608108	0.401949	0.488008	0.347783	0.974843	0.753923	0.956011	0.174419	0.516562
ZNF19-HEK293 (ENCFF111DCR)	0.510567	2.17274	0.594714	0.390625	0.934685	0.545939	0.415315	0.631579	0.779014	0.819252	1.13208	0.702811
NFYB-K562 (ENCFF113PMT)	0.0702881	0.202965	0.325461	0.25247	4.48343	0.576296	3.34419	0.0273224	0.273321	0.348021	0.103627	0.125847
ZNF143-K562 (ENCFF114IWY)	0.283694	0.407776	0.899036	0.730355	0.591759	0.822999	0.653693	0.844156	0.844512	1.69632	0.178891	0.424913
SMARCC2-K562 (ENCFF114PTZ)	0.395094	0.780549	0.817099	1.18085	1.57553	0.763359	0.545121	1.95152	1.05206	1.10925	0.269663	0.869715
ZNF652-HepG2 (ENCFF115RUG)	0.284629	0.553169	0.857181	0.920651	0.946463	0.686355	0.360182	1.57895	0.94202	1.40212	1.92529	0.664814
ZNF148-K562 (ENCFF116DIO)	0.285461	0.4642	0.620965	0.740242	1.12438	0.534996	0.401229	0.978474	0.688295	0.908478	0.246479	0.385675
GABPA-GM12878 (ENCFF116EXQ)	0.33519	0.34449	0.741034	0.827147	0.688571	0.588839	0.455635	0.164474	0.656376	0.74822	0.318471	0.688666
CSDE1-K562 (ENCFF117EWO)	0.268301	0.441715	0.487126	0.423497	1.45591	0.353513	0.239276	1.3242	0.678571	0.831977	0.406504	0.473784
NCOA3-MCF-7 (ENCFF117ZKS)	0.364441	0.53422	0.722543	1.14512	1.08288	0.99962	0.49973	1.76849	1.17499	1.16409	0.0657895	0.744256
SP7-HEK293 (ENCFF119WLE)	0.210201	0.599395	0.611581	0.856388	0.420077	0.376569	0.364474	0.835629	0.778796	1.07847	0.286436	0.608294
RBFOX2-K562 (ENCFF120IDE)	0.170149	0.630241	0.462112	0.364794	0.565155	0.196173	0.192841	0.376412	0.560842	0.879148	0.328592	0.267983
ZNF548-HEK293 (ENCFF120RXH)	0.246848	1.04954	0.447227	0.594966	0.475896	0.674068	4.5572	0.620155	0.892005	0.809616	2.83951	0.232089
POLR2A-GM12878 (ENCFF120VUT)	0.094735	0.346936	0.435617	0.404238	0.231278	0.231409	0.200141	0.137964	0.569484	0.844043	0.205696	0.189643
ZNF639-K562 (ENCFF120WOF)	0.258596	0.623183	0.64703	0.687852	1.73086	0.658149	0.504031	1.20662	0.76063	0.980813	0.442478	0.460145
JUN-HepG2 (ENCFF121UYS)	0.472396	0.442244	1.15379	1.45075	0.57926	0.913663	1.02231	0.542857	1.31009	1.3497	0.13624	1.48445
HNRNPLL-K562 (ENCFF122QSN)	0.0862435	0.321115	0.31381	0.305344	0.40036	0.183543	0.131196	0.593472	0.413466	0.661765	0.200501	0.156504
ZBED1-GM12878 (ENCFF123WEZ)	0.32962	0.557763	0.948276	0.943302	0.653127	0.596887	0.578369	0.285205	0.777532	1.19803	0.164835	0.802114
POLR2AphosphoS5-GM12878 (ENCFF125SQT)	0.184754	0.616491	0.703441	0.679686	0.416647	0.336935	0.323304	0.194911	0.704119	0.991588	0.307549	0.37088
SMC3-A549 (ENCFF125YHG)	0.190158	0.294885	1.08389	0.733302	0.350228	0.733409	0.293818	0.697954	0.63608	0.878437	0.107759	0.547731
GMEB1-K562 (ENCFF126BCK)	0.249984	0.575219	0.51136	0.577194	0.989955	0.49873	0.337447	1.3709	0.733317	0.887943	0.407855	0.395113
ZBTB11-MCF-7 (ENCFF126PJF)	0.127587	0.222264	0.478299	0.216606	0.27361	0.53288	0.238491	0.283019	0.358862	0.498034	0.188679	0.157729
ATF2-GM12878 (ENCFF127GYQ)	0.875709	0.496562	1.04618	1.16695	0.625	1.04927	1.11859	0.730769	1.10086	1.11307	0.169903	1.19093
CREB1-MCF-7 (ENCFF127RVQ)	0.4665	0.476633	0.79184	0.891933	0.644748	0.812339	0.796793	1.07015	1.04083	1.25677	0.151659	1.29722
MAZ-A549 (ENCFF129ABL)	0.0352787	0.118597	0.209958	0.0692841	0.0859599	0.0970149	0.0214823	0	0.242704	0.473462	0.126582	0.113852
YBX1-MCF-7 (ENCFF129AXO)	0.421329	0.551265	0.475309	0.423529	0.444444	0.475059	0.616687	0.518519	1.34113	0.825387	0.461538	0.534521
SOX13-HepG2 (ENCFF132BFM)	0.251169	0.458111	0.825397	0.793413	0.888668	0.718705	0.351957	2.25877	0.920893	1.04687	0.570175	0.686682
NFRKB-HepG2 (ENCFF132QLW)	0.2591	0.461451	0.262172	0.243902	0.378788	0.244716	0.209754	0.38835	0.847688	0.311168	0.338983	0.195122
PHF21A-K562 (ENCFF134CUM)	0.167034	0.594413	0.574683	0.595703	0.919089	0.495979	0.366768	1.86335	0.788567	0.824265	0.0558659	0.253446
ZSCAN4-HEK293 (ENCFF134HPR)	0.38231	0.756533	0.628432	0.658915	0.407015	0.570811	0.346189	0.292113	0.708839	0.81777	0.193798	0.579047
NONO-K562 (ENCFF134NMW)	0.123937	0.140578	0.240841	0.11465	0.347301	0.0951969	0.125468	0.125	0.158316	0.266773	0.0714286	0.156446
SMAD5-GM12878 (ENCFF134XDY)	0.112918	0.349567	0.454474	0.380368	0.380884	0.172824	0.222937	0.202429	0.5011	0.820008	0.405904	0.186388
RBBP5-H1 (ENCFF135DOZ)	0.0776027	0.18063	0.319333	0.346144	0.395802	0.145603	0.0820713	0.133571	0.348522	0.595872	0.161002	0.10582
CTCF-MCF-7 (ENCFF136BEY)	0.294865	0.267889	1.34636	0.84083	0.649768	1.41247	0.721867	0.942316	0.855079	0.965687	0.128205	0.567481
REST-A549 (ENCFF136RBA)	0.157511	0.312493	0.665946	0.882033	0.314794	0.39894	0.269358	0.304878	0.913902	1.03496	0.222717	0.405687
SRSF9-K562 (ENCFF137IBM)	1.08108	0.315789	0	2.5	1.53846	0	0	0	0.833333	0	0	1.11111
HNF4G-HepG2 (ENCFF140ARE)	0.241658	0.428825	0.91564	0.83742	0.688409	0.844501	0.511174	1.36954	1.03819	1.30852	0.197802	0.659552
CBX3-GM12878 (ENCFF141LEI)	1.64341	0.958789	0.374532	0	3.17073	0.689655	0.961538	5.55556	0.186125	0.268336	0	1.66667
ZNF143-GM12878 (ENCFF141SAU)	0.212204	0.300082	0.894639	0.608225	0.343925	0.67575	0.443009	0.489853	0.664502	1.07227	0.136986	0.431716
FUS-K562 (ENCFF142CPK)	0.0888012	0.147018	0.165605	0.0902935	0.155367	0.0669456	0.0740741	0	0.129175	0.266909	0.333333	0.211111
SKIL-GM12878 (ENCFF142EVF)	0.401327	0.718441	1.05999	0.997979	0.801097	0.567244	0.546469	1.09974	0.823051	1.18011	0.374593	0.72515
ZFP36-GM12878 (ENCFF144FCI)	0.235366	0.348576	0.706997	0.902111	1.04435	0.406924	1.14993	0.251256	2.35898	3.36836	0.111111	0.365393
FOXK2-HepG2 (ENCFF144FQA)	0.302066	0.646841	0.593908	0.591716	0.670758	0.502567	0.307508	1.50852	0.978916	0.730119	1.13744	0.568096
NRF1-K562 (ENCFF144PPR)	0.114008	0.330341	0.521636	0.356322	0.876772	0.301105	0.237023	0.322222	0.461501	0.665903	0.153173	0.189829
RBAK-HEK293 (ENCFF145PVL)	0.363561	1.63429	0.531232	0.617021	1.0598	0.659091	2.46408	0.658683	0.966036	0.890954	0.694444	0.586387
ZFX-MCF-7 (ENCFF146HGZ)	0.202289	0.21258	0.600091	0.480746	0.466397	0.457132	0.487185	0.342205	0.647108	0.83247	0.0996678	0.30758
TCF7-HepG2 (ENCFF147MAN)	0.319753	0.511881	0.924182	1.07522	0.877277	0.733945	0.41083	2.76762	1.08423	1.19467	0.31401	0.80057
NR3C1-A549 (ENCFF150STV)	0.0683527	0.228471	0.30837	0.135135	0.204778	0.394089	0.0970874	0.526316	0.442308	0.622318	0.714286	0.0699301
RFX1-MCF-7 (ENCFF150TBK)	0.252087	0.482007	0.756486	0.690282	1.50448	0.753885	0.534222	1.30964	0.752264	1.00509	0.26455	0.745274
USF2-K562 (ENCFF150VTD)	0.135673	0.319676	0.695312	0.47619	0.405983	0.487201	4.10234	1.65289	0.641975	0.828592	0.15873	0.280172
CTBP1-K562 (ENCFF152VMJ)	0.219797	0.510049	0.637627	0.82227	1.00089	0.716525	0.541486	2.15043	0.898331	1.04816	0.262681	0.498048
REST-HepG2 (ENCFF153JLK)	0.132684	0.202605	0.80314	1.30531	0.290598	0.77193	0.373134	0.444444	1.22859	1.16557	0	0.288184
ZBTB26-HepG2 (ENCFF153JOG)	0.14347	0.460149	0.580439	0.687023	0.416116	0.525473	0.344937	1.00149	0.755013	1.00144	0.167131	0.289981
ZKSCAN8-HepG2 (ENCFF154KGC)	0.243518	0.617841	0.778564	0.747261	0.582034	0.51019	0.317773	1.3489	1.10311	1.24469	0.344828	0.578985
ZNF491-HEK293 (ENCFF156HJU)	0.334833	0.987952	0.788732	0.326087	0.557029	0.322581	0.533088	0.740741	0.935351	1.23055	0.909091	0.44898
GTF2F1-K562 (ENCFF156WRH)	0.0619638	0.161605	0.249671	0.33101	0.421422	0.18477	0.131837	0.0564972	0.302186	0.518958	0.0970874	0.0928793
NFRKB-K562 (ENCFF157UUF)	0.311321	0.757221	0.595229	0.797983	1.40642	0.516601	0.503948	1.11455	0.85345	0.913795	0.516605	0.415058
BCL11A-HEK293 (ENCFF159IBP)	0.175395	0.644493	0.46875	0.643594	0.309196	0.224949	0.203646	0.786713	0.596292	0.867396	0.234114	0.546403
TCF12-GM12878 (ENCFF160WLU)	0.16863	0.265974	0.792929	0.665879	0.433962	0.639258	0.462762	0.457447	0.601789	0.8695	0.0803213	0.321332
CREB1-HepG2 (ENCFF161PGD)	0.495716	0.503392	0.82179	0.963189	0.647874	0.863408	0.87314	1.05015	1.01546	1.26224	0.141921	1.4117
ZNF592-MCF-7 (ENCFF162RSN)	0.216151	0.712028	0.60679	0.554985	1.6804	0.64863	0.481168	0.985915	0.98227	0.910231	0.233918	0.347581
ZSCAN18-HEK293 (ENCFF163MWF)	0.18319	0.599243	0.287443	0.34662	0.308577	0.25047	0.154273	0.47619	0.515239	0.624402	0.666667	0.261552
ZKSCAN1-K562 (ENCFF163VUK)	0.131934	0.449841	0.676139	0.655022	0.389278	0.430365	0.331367	0.136719	2.81537	1.93779	0.297398	0.293955
CTCF-MCF-7 (ENCFF164EJE)	0.351636	0.391403	1.23803	0.933567	0.607153	1.07838	0.573591	0.860958	0.851213	1.06876	0.186005	0.608593
TRIM28-K562 (ENCFF164HLQ)	0.960206	0.908168	0.501696	0.549273	2.49022	0.624063	1.45754	10.0498	0.875957	0.662536	0.450237	0.488735
SIX5-A549 (ENCFF165AUR)	0.116284	0.284264	0.427371	0.683112	0.228065	0.325077	0.490166	0.114286	0.630179	0.909196	0.201005	0.31614
NCOR1-K562 (ENCFF165BCW)	0.340255	0.579899	0.704475	0.907653	1.94444	1.00791	0.687138	2.66602	1.04143	1.0314	1.37803	0.731917
NFXL1-GM12878 (ENCFF166FRO)	0.54334	0.928391	1.22885	0.414673	0.517711	0.397865	0.697845	0.24	0.919428	1.79903	0.162602	0.778001
ARNT-GM12878 (ENCFF166OZW)	0.336415	0.563538	0.925336	0.890989	0.763036	0.551505	0.524027	0.781078	0.743535	1.18867	0.18	0.623736
GTF2A2-K562 (ENCFF167HYX)	0.338028	0.856083	0.734266	0.77451	4.72766	1.09712	0.672255	3.63946	0.695119	0.906966	1.01911	0.582981
PBX2-K562 (ENCFF168HAG)	0.386234	0.603786	0.919916	1.32514	1.91663	0.95732	0.764986	1.75153	1.10245	1.06986	0.420918	0.895062
ZBTB11-HEK293 (ENCFF168HHB)	0.283991	1.04624	0.405462	0.294304	0.378899	0.287871	0.196472	0.299667	0.427992	0.568873	0.927022	0.252998
ZFHX2-HEK293 (ENCFF170OWD)	0.196886	0.607689	0.519878	0.602452	0.367703	0.470089	0.527415	0.436911	0.977822	0.832715	0.170334	0.381093
OVOL3-HEK293 (ENCFF171TPH)	0.225939	0.62156	0.462963	0.654912	0.372977	0.274255	0.208217	0.884718	0.624314	0.768826	0.42328	0.626888
SIN3A-A549 (ENCFF172VGB)	0.117585	0.41935	0.485203	0.503279	0.295724	0.258663	0.164173	0.665852	0.517121	0.810723	0.385027	0.272822
ZNF644-K562 (ENCFF173NRW)	0.3227	0.773955	0.883254	1.04722	2.51562	0.893482	0.667101	1.36667	0.853795	1.17146	0.289017	0.664199
KLF9-MCF-7 (ENCFF173VKA)	0.175825	0.441091	0.632336	0.487484	0.387994	0.303356	0.256501	0.163728	0.579678	0.807272	0.246085	0.237789
ZNF621-HEK293 (ENCFF173WPK)	0.257469	0.566082	0.277136	0.380952	0.869048	0.416069	0.524049	0.759494	0.901379	0.562207	0	0.460922
ZNF335-HEK293 (ENCFF174VIF)	0.227139	0.711072	0.641303	0.618456	0.600845	0.32617	0.312443	0.610663	0.734288	0.941884	0.323799	0.385021
NR2F1-K562 (ENCFF175IIE)	0.324719	0.954348	0.800993	1.02538	1.65483	0.781999	0.722959	2.40858	1.00564	1.28561	1.06173	0.595413
NFE2L1-K562 (ENCFF175IUO)	0.893993	0.682946	0.873755	1.15752	2.7607	1.4695	0.716619	1.59864	0.928042	1.04274	0.882353	0.93733
KLF6-HepG2 (ENCFF175VJE)	0.179685	0.483591	0.568669	0.494118	0.478407	0.354351	0.228211	1.1378	0.634073	0.940506	0.165485	0.389525
DNMT3B-HepG2 (ENCFF176KMF)	0.156244	0.390772	0.644758	0.638149	0.459265	0.360231	0.30709	0.552764	0.743079	1.07939	0.234742	0.441318
ILK-K562 (ENCFF176NOI)	0.438659	0.628794	0.910973	0.850202	9.2779	1.79183	0.97561	6.38298	0.993658	1.10078	1.73077	0.703971
CTCF-MCF-7 (ENCFF176YNV)	0.307575	0.274851	1.30478	0.876709	0.694521	1.32401	0.730544	0.993103	0.861728	0.989444	0.126836	0.556909
ZNF654-HEK293 (ENCFF177CIX)	0.354602	0.834351	1.09857	0.795924	0.593196	0.795096	0.37862	2.39559	0.691064	0.93504	0.445402	0.696118
ZMYM3-HepG2 (ENCFF177FZU)	0.249637	1.47749	0.725581	1.47384	0.377136	0.322034	0.402173	0.443038	1.75282	4.58094	0.46875	0.353635
ZSCAN16-HEK293 (ENCFF177JFZ)	0.176008	0.523437	0.681058	0.649652	0.342181	0.265938	0.21723	0.669014	0.90424	1.04852	0.324675	0.43099
ZNF217-MCF-7 (ENCFF178LCE)	0.430735	0.68719	0.939105	0.732984	1.37026	0.722467	0.529124	4.41441	1.17072	1.18661	0.535714	0.60241
SMAD5-K562 (ENCFF178MOP)	0.131886	0.48189	0.429264	0.353303	0.870137	0.28458	0.250067	0.317919	0.443189	0.667399	0.277228	0.246079
BHLHE40-K562 (ENCFF179NDS)	0.154868	0.368408	0.63412	0.789474	0.746508	0.635317	0.599633	1.25259	0.771661	1.03523	0.095057	0.441767
HOMEZ-HepG2 (ENCFF181UHL)	0.317124	0.560539	0.869305	0.887471	0.849536	0.689891	0.50012	1.81233	0.907416	1.08265	0.275862	0.723275
EGR1-K562 (ENCFF182QDI)	0.147741	0.361998	0.481675	0.540397	0.485405	0.431152	0.376936	0.284006	0.690979	0.715363	0.0966851	0.302574
SIN3A-H1 (ENCFF184HWT)	0.0792188	0.232081	0.459749	0.394299	0.348706	0.261899	0.147266	0.130612	0.45667	0.734855	0.212164	0.133187
NFATC3-K562 (ENCFF184RRU)	0.39588	0.849622	0.743551	0.788609	1.57792	0.687809	0.445021	1.62069	1.03345	1.02151	0.25974	0.635684
TFAP4-HepG2 (ENCFF184XYF)	0.1814	0.407518	0.694434	0.762411	0.599177	0.664055	0.383579	0.976703	0.742612	1.07163	0.2443	0.490691
VEZF1-K562 (ENCFF186QUP)	0.217222	0.536149	0.588134	0.673222	1.00947	0.494417	0.405103	0.754532	0.653113	0.920189	0.391489	0.395892
ZNF391-HEK293 (ENCFF187XKX)	0.12261	0.535642	0.343759	0.316921	0.26863	0.189626	0.144715	0.650264	0.496754	0.72241	0.156863	0.253984
REST-A549 (ENCFF188XRD)	0.290698	0.518422	0.827668	1.05433	0.342036	0.522145	0.417268	0.414634	0.971715	1.31063	0.291667	0.280146
RARA-HepG2 (ENCFF190IKA)	0.26955	0.760695	0.816939	0.836812	0.70994	0.662286	0.450439	1.79087	0.955354	1.16802	0.796359	0.608014
SIN3A-K562 (ENCFF191MPD)	0.0672652	0.286507	0.314899	0.297324	0.29469	0.116217	0.114933	0.219124	0.417842	0.6438	0.310345	0.124971
DMAP1-HepG2 (ENCFF191YSA)	0.183507	0.54504	0.567578	0.573566	0.574191	0.369412	0.263687	0.836445	0.670855	0.969593	0.363636	0.330304
JUN-K562 (ENCFF192BTP)	0.266981	0.435471	0.823353	1.71212	0.897535	0.801297	0.701435	0.572687	1.28407	1.29976	0	1.02467
THRB-HepG2 (ENCFF192DTE)	0.261128	0.766534	0.804537	0.846614	0.661765	0.597892	0.477218	1.16013	0.956715	1.26974	0.255682	0.625701
ESRRA-MCF-7 (ENCFF193FZK)	0.39799	0.832106	0.54878	0.373444	0.611552	0.794326	0.629522	0.361446	1.63025	0.698357	0	0.323887
SP1-MCF-7 (ENCFF193MKL)	0.325641	0.897669	0.389313	0.356083	0.314263	0.38191	0.504244	0.169492	1.06334	0.578704	0	0.228426
RNF2-H1 (ENCFF193YAN)	0.0579772	0.159609	0.173471	0.291896	0.120033	0.0708592	0.0267775	0	0.264857	0.510341	0.101781	0.0544563
KLF16-HEK293 (ENCFF195GMS)	0.118745	0.421021	0.330813	0.385965	0.23451	0.145742	0.159614	0.446549	0.44559	0.606061	0.0985222	0.207023
ZHX1-K562 (ENCFF195ODE)	0.0788377	0.23752	0.383852	0.4	0.421687	0.333876	0.230583	0.614035	0.468206	0.755832	0.136986	0.151025
ESRRA-GM12878 (ENCFF195PBG)	0.130634	0.256089	0.501964	0.733788	0.337338	0.233751	0.227912	0.106952	0.6268	1.56601	0.105263	0.305221
IRF9-K562 (ENCFF196DHR)	0.485208	1.04577	0.797358	0.95941	3.37647	1.07351	0.696387	3.38667	1.00595	1.00449	1.53061	1.01175
MLLT1-K562 (ENCFF197OGH)	0.229512	0.818277	0.390676	0.44626	1.20152	0.362244	0.210537	0.819367	0.907403	0.594881	0.37415	0.259279
SMARCA4-K562 (ENCFF197YHU)	0.319359	0.768534	0.601748	0.789291	1.24494	0.588332	0.440677	1.76198	0.893618	0.911145	0.518732	0.54661
PAX5-GM12878 (ENCFF199FYD)	0.222583	0.411992	0.823369	0.839248	0.505195	0.65158	0.502857	0.361882	0.709626	0.972037	0.286344	0.509066
NONO-HepG2 (ENCFF199GND)	0.0901831	0.155541	0.210556	0.230366	0.272443	0.119617	0.0793122	0.182648	0.25344	0.486368	0.118483	0.11388
SRF-GM12878 (ENCFF199WGD)	0.0919092	0.143499	0.430293	0.757576	1.15966	0.303347	0.356207	0.280374	0.44586	0.658964	0.181818	0.229885
INSM2-HEK293 (ENCFF201GAD)	0.182192	0.560501	0.494767	0.673479	0.383693	0.29398	0.289678	0.629183	0.670064	0.866724	0.247934	0.657923
REST-HEK293 (ENCFF201ZGY)	0.310137	0.969142	0.800194	1.00293	0.429575	0.559889	0.407185	0.339578	0.90074	0.901078	0.651731	0.45104
MXD3-HepG2 (ENCFF202AQO)	0.0880252	0.414346	0.357554	0.313357	0.278937	0.223424	0.171378	0.466045	0.449116	0.765931	0.188172	0.131304
TAF1-H1 (ENCFF202SNU)	0.0736045	0.205508	0.297517	0.20202	0.607162	0.244101	0.13382	0.220339	0.294267	0.500312	0.207006	0.0960253
BCLAF1-K562 (ENCFF203EDM)	0.101177	0.331835	0.448852	0.23622	0.706278	0.420499	0.233615	0	0.404429	0.64071	0.188679	0.357724
GTF2F1-H1 (ENCFF205YOD)	0.0901615	0.134708	0.229435	0.285088	0.33468	0.162315	0.110257	0.0568182	0.203583	0.37007	0	0.084666
POLR2A-K562 (ENCFF206YXX)	0.0923266	0.333438	0.416362	0.362319	0.508703	0.255046	0.243541	0.180412	0.510482	0.723431	0.238095	0.234631
CEBPZ-HepG2 (ENCFF208AFB)	0.0677966	0.159744	0.157895	0.784314	2.17391	0.503597	0.381232	3.04348	0.28133	0.363636	0	0.0884956
HCFC1-GM12878 (ENCFF208TRU)	0.0367931	0.133482	0.256614	0.250261	0.127119	0.304618	0.559259	0.0297619	0.246519	0.398993	0.108108	0.111062
NFYC-HepG2 (ENCFF208YTG)	0.118937	0.353885	0.487897	0.439614	2.02034	0.411371	0.995238	0.574713	0.52082	0.710452	0.254958	0.287305
RLF-K562 (ENCFF209HKW)	0.15437	0.623137	0.450307	0.425685	0.847029	0.367296	0.243811	1.52745	0.630381	1.10708	0.234742	0.218414
RBM39-K562 (ENCFF209JJD)	0.103998	0.534456	0.467422	0.519481	0.593286	0.367861	0.24782	0.26087	0.706788	1.05972	0.943396	0.134804
TEAD4-K562 (ENCFF209MQX)	0.282476	0.446771	0.88631	1.09647	1.46354	0.975315	0.7208	1.13768	0.999347	1.11511	0.184049	0.784597
GATA4-HepG2 (ENCFF210DMP)	0.152173	0.330023	0.588325	0.6466	0.706956	0.441063	0.216774	1.47005	0.687204	0.846335	0.227273	0.415667
ZC3H8-K562 (ENCFF211XFR)	0.302929	1.07784	0.425266	0.629371	1.29397	0.398698	0.28895	0.638298	0.970844	0.699761	0.588235	0.337197
ELF3-HepG2 (ENCFF212ODH)	0.247343	0.501332	0.724532	0.773318	0.684871	0.641397	0.377898	1.41332	0.858144	1.08635	0.271801	0.523736
ESRRA-K562 (ENCFF213EPU)	0.199745	0.537226	0.623539	0.840298	1.2486	0.577029	0.55397	1.7043	0.867992	2.03343	0.355677	0.442414
CEBPG-HepG2 (ENCFF215BXZ)	0.383269	1.00749	0.992019	0.801167	0.794387	0.709442	0.500358	1.07189	0.918298	1.16228	0.45122	1.00179
MYB-GM12878 (ENCFF215YWS)	0.183595	0.248431	0.670426	0.533333	0.449804	0.405728	0.401417	0.57971	0.410241	0.824619	0.266667	0.481799
EGR1-H1 (ENCFF220IXP)	0.0732255	0.111131	0.331529	0.244328	0.368308	0.352245	0.115217	0.164706	0.299685	0.399958	0.0921659	0.124133
ZKSCAN1-HepG2 (ENCFF220KNX)	0.15993	0.526868	0.802005	0.75406	0.324427	0.381679	0.315586	0.410448	3.36764	2.23528	0.137931	0.450311
RBM39-HepG2 (ENCFF221GWO)	0.0994729	0.397072	0.375566	0.33513	0.254719	0.209081	0.161198	0.170562	0.487625	0.859884	0.166482	0.142915
CTBP2-H1 (ENCFF222TBM)	0.0796249	0.134506	0.404059	0.402542	0.213191	0.234295	0.105906	0.106383	0.380587	0.70451	0.0896861	0.125936
EP300-GM12878 (ENCFF222XPQ)	0.324802	0.36112	0.957553	1.03577	0.550139	0.616093	0.513401	0.192555	0.778324	1.10844	0.141844	0.699681
ZHX1-K562 (ENCFF223KKR)	0.0839793	0.226279	0.312316	0.490654	0.412242	0.285941	0.22736	0.141844	0.426759	0.693961	0.136986	0.139165
ARID1B-K562 (ENCFF225MPC)	0.44273	0.860627	0.85113	1.12371	1.78862	0.933653	0.750554	2.32593	1.16271	1.1463	1.06952	0.884019
MCM2-K562 (ENCFF226CZE)	0.424453	1.21997	0.358829	0.407801	0.997647	0.528846	0.39386	0.310881	1.11752	0.425821	1.54639	0.226386
ZBTB7A-HEK293 (ENCFF226PFK)	0.055308	0.435605	0.179514	0.20903	0.147727	0.0983069	0.0826446	0.260664	0.33114	0.56962	0.38835	0.125276
HNF1A-HepG2 (ENCFF227PWE)	0.284086	0.54071	0.888856	0.912654	1.00792	0.703035	0.345947	2.72059	0.930468	1.17067	0.780142	0.720021
ATF3-K562 (ENCFF228PSB)	0.679369	0.842155	1.0306	1.26264	1.1304	0.875521	0.881873	1.11616	0.997607	1.07858	0.416667	1.40894
ZNF644-HepG2 (ENCFF228XGU)	0.327147	0.592407	0.961342	1.06572	0.918183	1.06206	0.8019	1.28998	1.07692	1.23481	0.340681	0.787549
IKZF1-GM12878 (ENCFF229YSW)	0.385395	0.716174	0.891716	1.02468	0.778197	0.74254	0.656653	0.812081	0.970151	1.18399	0.307125	0.649889
ZBTB8A-HEK293 (ENCFF231DQM)	0.187829	0.730008	0.397115	0.444858	0.388444	0.224443	0.190008	0.853379	0.464333	0.776153	0.476684	0.259546
CHD4-A549 (ENCFF231RXA)	0.389829	1.99511	0.773908	1.2069	0.426209	0.245353	0.351322	0.491803	1.09667	3.44245	0.47619	0.367861
IRF2-K562 (ENCFF231TGQ)	0.219142	0.34475	0.583113	0.515789	1.04046	0.490427	0.481203	0.486486	0.609598	0.798793	0.295858	0.51924
GATAD2B-MCF-7 (ENCFF231VAA)	0.432375	0.402832	1.14002	0.880682	0.798771	0.581181	0.707678	1.82609	1.18165	1.25044	0.204082	0.751295
PRDM12-HEK293 (ENCFF231YQK)	0.922812	4.22484	0.757387	0.592	0.822734	0.542986	0.618634	0.414747	0.720862	0.720288	3.69369	0.80402
ATF1-K562 (ENCFF232KAH)	0.280878	0.697354	0.688338	0.713609	1.22224	0.581316	0.546636	1.87987	0.766848	1.05884	0.473422	0.56389
ZEB2-HEK293 (ENCFF232UWD)	0.181005	0.558686	0.540564	0.69241	0.316188	0.276584	0.25843	0.694864	0.63257	0.911006	0.28451	0.512491
HNRNPL-HepG2 (ENCFF233MID)	0.0696485	0.239696	0.365402	0.370151	0.305543	0.216134	0.131366	0.205078	0.538464	0.925657	0.277228	0.108273
ZNF629-HEK293 (ENCFF234WBT)	0.250204	0.709794	0.67993	0.886304	0.429049	0.406439	0.460398	0.693069	0.791766	1.05007	0.454545	0.775218
ZNF692-HEK293 (ENCFF234YTK)	0.162496	0.383393	0.612145	0.655365	0.412029	0.332827	0.419782	0.510638	0.676916	0.898937	0.160891	0.413303
ZHX2-MCF-7 (ENCFF235RIU)	0.261908	0.526408	0.715726	0.55313	0.625985	0.424516	0.288995	0.422164	0.624325	0.880207	0.277778	0.478485
ASH1L-K562 (ENCFF235ZZP)	0.245767	0.631319	0.400099	0.521327	2.48972	0.367334	0.498323	0.492754	0.688119	0.570918	0.180723	0.265957
CTCF-HepG2 (ENCFF237OKO)	0.278781	0.259559	1.17969	0.737008	0.679925	1.18218	0.586951	1.24229	0.755585	0.886379	0.176909	0.499462
RFX1-K562 (ENCFF237UAN)	0.298798	0.618408	0.638393	0.605296	2.46906	0.728344	0.539594	1.30868	0.794042	0.920427	0.40107	0.593337
ZNF24-K562 (ENCFF238MYM)	0.235576	0.576758	0.645485	0.746965	0.735164	0.472231	0.390794	1.27726	2.04234	1.38633	0.298913	0.39983
IRF2-HepG2 (ENCFF239IZV)	0.224303	0.54791	0.73163	0.642393	0.600762	0.553453	0.351418	1.60065	0.806346	1.04638	0.335277	0.474969
TRIM22-GM12878 (ENCFF241GZK)	0.181584	0.52422	0.758268	0.529132	0.378103	0.415676	0.25714	1.43287	0.612928	1.04976	0.175747	0.294834
SOX6-K562 (ENCFF241TBP)	0.329475	0.593453	0.714049	1.03768	1.72872	0.807901	0.603206	3.16187	0.896075	1.0195	0.913706	0.818359
TCF12-K562 (ENCFF242IWJ)	0.267209	0.582814	0.713897	1.05553	1.92599	1.04308	0.628962	2.82092	1.10442	1.0596	1.16923	0.664483
EED-GM12878 (ENCFF242VUO)	0.273067	0.543385	0.870175	0.909979	0.603176	0.701031	0.602093	0.503876	0.915436	1.15522	0.232843	0.575991
CEBPB-A549 (ENCFF243NQJ)	0.69928	0.622992	1.27794	1.20036	0.568619	0.920862	0.729552	0.305677	1.05957	1.29161	0.189521	1.60169
ETS1-HepG2 (ENCFF244ORA)	0.186009	0.384951	0.748663	0.995215	0.492537	0.571967	0.348024	0.612245	0.919567	1.12768	0.111111	0.624745
YBX3-K562 (ENCFF246HIU)	0.396373	1.14964	0.327476	0.297619	0.788562	0.19334	0.166234	0.3	0.89996	0.359212	0.819672	0.292826
GTF2F1-K562 (ENCFF246VJH)	0.0404849	0.189671	0.1946	0.141682	0.180882	0.0847734	0.0731461	0.046729	0.233114	0.52545	0.144509	0.0637755
ZNF766-K562 (ENCFF248AOD)	0.349943	0.693386	0.820178	0.961451	1.96653	0.877714	1.27977	1.2272	0.899048	1.08055	0.416048	0.613244
POLR2A-K562 (ENCFF248IWJ)	0.28699	0.960132	0.640463	0.41184	0.766577	0.339408	0.293513	0.748151	0.690602	0.764074	0.774148	0.45345
RUNX3-GM12878 (ENCFF248QFF)	0.384341	0.477553	1.02071	1.04373	0.65142	0.710427	0.637246	0.408976	0.829341	1.11805	0.183299	0.85472
FOXK2-K562 (ENCFF248VHN)	0.355256	0.597747	0.661692	0.776408	1.34811	0.599764	0.480596	1.87717	0.903788	0.829391	0.717054	0.61742
TCF7-K562 (ENCFF249EZR)	0.107615	0.274637	0.528407	0.780031	0.791226	0.421658	0.313031	1.21622	0.580173	0.779896	0.162602	0.274064
ZBED1-K562 (ENCFF253FON)	0.0965151	0.388855	0.383185	0.458333	0.814627	0.428164	0.296986	0.524194	0.487296	0.720828	0.0806452	0.257177
GATAD2A-K562 (ENCFF253FZN)	0.195309	0.527205	0.526864	0.767013	1.43955	0.668599	0.32687	2.07904	0.919971	0.846876	0.272109	0.381698
ZSCAN29-K562 (ENCFF253NXR)	0.318701	0.707274	0.758469	0.608618	1.76886	0.47512	0.322792	2.24163	0.764716	0.979093	0.591549	0.517879
ZNF138-HEK293 (ENCFF254EAY)	0.60373	2.77511	0.598179	0.360825	0.757781	0.560272	0.367279	0.597015	0.694883	0.769716	1.21951	0.445344
STAT1-K562 (ENCFF254MPF)	0.233899	0.287908	0.516252	0.869565	1.39116	0.869565	0.468384	0.540541	0.913242	1.03978	0	0.501672
NR2C2-K562 (ENCFF254YOX)	0.304007	0.777564	0.752671	0.877799	1.36019	0.641202	0.586524	0.842697	0.903124	1.18073	0.38073	0.525955
NR2F2-K562 (ENCFF255EOB)	0.204676	0.499265	0.781084	0.976688	1.23869	0.861723	0.586984	0.956633	0.967791	1.29886	0.308789	0.518192
ZIK1-HEK293 (ENCFF256LPL)	0.235629	0.706101	0.307467	0.220994	0.561457	0.30853	0.257117	0.454545	0.893119	0.71576	0	0.0968523
MEF2D-K562 (ENCFF257RYT)	0.327535	0.760507	0.749456	1.00737	3.12696	0.913201	0.728188	3.14136	1.00607	1.08412	0.675241	0.664887
EP300-HepG2 (ENCFF259JWD)	0.1758	0.359944	0.713927	0.720081	0.436422	0.508529	0.328283	0.521472	0.814669	1.06541	0.308642	0.560997
POLR2G-HepG2 (ENCFF259XQC)	0.178323	0.654469	0.659888	0.672212	0.467663	0.358615	0.261925	0.516754	0.711456	0.988011	0.373702	0.364534
ZNF423-HEK293 (ENCFF260VLG)	0.108562	0.245908	0.326168	0.512129	0.274203	0.256826	0.159057	0.344037	0.447104	0.678258	0.233463	0.226171
TARDBP-K562 (ENCFF261XPP)	0.130518	0.396853	0.422419	0.458488	0.740283	0.40372	0.262559	1.40127	0.63163	0.841402	0.242915	0.295091
MEF2C-GM12878 (ENCFF261ZWR)	0.360175	0.346237	0.867358	1.13487	0.467729	0.508344	0.422656	0.123967	0.648405	1.01443	0.04329	0.903483
TOE1-K562 (ENCFF262BVP)	0.284554	0.797436	0.660578	0.670584	1.21161	0.595807	0.972516	2.77381	0.84715	1.02171	0.466667	0.500816
ZBTB7A-HepG2 (ENCFF264LQE)	0.0606309	0.148154	0.452087	0.359589	0.291408	0.358666	0.15625	0.584677	0.465872	0.646746	0	0.172706
ZNF274-HEK293 (ENCFF265HWY)	0.346038	0.8077	0.274102	0.213523	0.535183	0.382831	0.798883	0.617284	0.767494	0.428763	0.47619	0.242326
HINFP-K562 (ENCFF265LKN)	0.321351	0.700354	0.773718	0.820225	4.13925	0.952043	0.722392	3.81657	0.839972	1.03976	1.11111	0.590842
GATAD2B-MCF-7 (ENCFF265NSP)	0.252132	0.571619	0.531982	0.70122	0.893353	0.609982	0.387577	1.60093	1.11145	0.79674	0.229358	0.416969
ZNF282-HepG2 (ENCFF266KSD)	0.511352	0.48263	0.23918	0.275229	0.422374	0.417227	0.25784	0.337079	1.15152	0.294118	0.97561	0.0386847
ESRRA-A549 (ENCFF266ORV)	0.0870894	0.270631	0.633663	0.94697	0.349265	0.450055	0.334101	0.625	0.937642	2.4263	0.166667	0.408163
SALL2-HEK293 (ENCFF267BXB)	0.179351	0.584817	0.240343	0.186916	0.551039	0.389755	0.250533	0	0.74633	0.585809	0	0.178042
ELK1-MCF-7 (ENCFF267FXT)	0.108611	0.257364	0.334902	0.388457	0.400807	0.264332	0.263334	0.212121	0.413603	0.583578	0.342466	0.140781
WT1-HEK293 (ENCFF267HPJ)	0.236412	0.586576	0.509798	0.765957	0.475665	0.341071	0.343459	1.61661	0.830068	0.878189	0.650407	0.505356
ZNF195-HEK293 (ENCFF267STV)	0.382294	0.621986	0.663812	0.487805	0.486726	0.658307	0.681818	0.697674	1.31944	1.06509	0	0.38961
PBX2-K562 (ENCFF269EMM)	0.175574	0.323721	0.529851	0.469974	1.27036	0.63745	0.592869	0.75188	0.61828	0.610312	0	0.569106
POLR2A-K562 (ENCFF270QAB)	0.0935734	0.296529	0.395656	0.380282	0.50058	0.271048	0.23204	0.1726	0.471347	0.689842	0.141414	0.212318
ZNF184-HEK293 (ENCFF271QKU)	0.624307	0.519552	0.717105	0.830731	0.697908	0.439871	0.470277	2.04499	0.674355	1.02031	0.109091	0.691578
CEBPG-K562 (ENCFF272ULO)	0.864918	0.979055	1.07357	1.07726	0.890923	0.741896	0.732951	0.602279	0.895538	1.15686	0.448473	1.24789
ZNF207-GM12878 (ENCFF273BVT)	0.13333	0.448363	0.516129	0.533458	0.37665	0.281845	0.241948	0.744186	0.502324	0.895898	0.13587	0.247578
POLR2G-K562 (ENCFF273EYJ)	0.121792	0.450706	0.341686	0.249073	0.390784	0.181445	0.153662	0.20141	0.421804	0.701013	0.413467	0.173335
ZNF592-K562 (ENCFF273TYA)	0.32586	0.707746	0.818446	0.99032	2.09	0.84015	0.732862	2.56262	0.95713	1.22468	1.14673	0.655578
CHD1-GM12878 (ENCFF273ULT)	0.116991	0.222456	0.564194	0.59778	0.258931	0.19121	0.210822	0.0872093	0.584636	0.989197	0.15873	0.322452
TCF12-H1 (ENCFF274AQE)	0.144841	0.19277	0.833152	0.543383	1.18785	0.826928	0.350039	1.2527	0.550716	0.699724	0.141509	0.263345
MXD4-HepG2 (ENCFF275GXO)	0.165564	0.475977	0.581413	0.546353	0.448641	0.373753	0.268702	1.02062	0.707215	1.01027	0.267857	0.314246
PLRG1-HepG2 (ENCFF276GUV)	0.853378	0.391638	0.240202	0.353982	0.463576	0.29549	0.27439	0.434783	1.18852	0.239906	0	0.184049
WRNIP1-GM12878 (ENCFF277VDY)	0.115823	0.232441	0.883784	0.8159	0.273548	0.466621	0.296731	0.0980392	0.977521	1.42607	0.060241	0.35984
SIX4-MCF-7 (ENCFF278ODX)	0.463845	0.616854	1.18798	0.835735	0.792291	0.735027	1.0786	1.01852	1.51515	1.40393	0.185185	0.75718
MCM7-K562 (ENCFF278ONE)	0.502725	1.25207	0.521832	0.304348	1.47279	0.923483	0.649189	0.833333	1.565	0.46775	0.625	0.357143
ZNF513-HEK293 (ENCFF279KVD)	0.24689	0.559263	0.579049	0.682119	0.320285	0.360685	0.403939	0.723684	0.678853	1.74935	0.579151	0.876023
SIN3B-K562 (ENCFF280GTU)	0.0493	0.111152	0.199653	0.181518	0.260134	0.134642	0.11126	0.595855	0.206196	0.44072	0.0934579	0.095941
SMAD4-HepG2 (ENCFF281OPX)	0.221144	0.593354	0.755081	0.708786	0.623991	0.642725	0.417883	1.59654	0.845921	1.05748	0.474576	0.51382
ELK1-A549 (ENCFF282AEY)	0.0186047	0.0813953	0	0	0.163043	0.145985	0.144404	0.625	0.192308	0.276923	0	0.0961538
PAX8-MCF-7 (ENCFF282SXB)	0.393033	0.327035	0.623902	0.431894	0.740426	0.5902	0.492228	0.29703	0.849282	0.736072	0	0.774457
TAL1-K562 (ENCFF284LRP)	0.375452	0.681857	0.857477	1.16604	2.29469	1.22197	0.889424	3.31423	1.21007	1.18347	1.77239	0.810185
ZNF639-K562 (ENCFF284PKK)	0.222014	1.00232	0.312805	0.415896	0.917238	0.365544	0.321712	1.23944	0.70245	0.603108	0.280899	0.279811
IRF1-K562 (ENCFF284VUQ)	0.0795871	0.221768	0.321651	0.230814	0.599717	0.28079	0.294619	0.123675	0.392727	0.598421	0.104167	0.131337
SNIP1-MCF-7 (ENCFF287ORE)	0.20365	0.312956	0.660902	0.603675	0.513333	0.310559	0.329628	0.649351	0.62693	0.930585	0.133333	0.467091
MAZ-A549 (ENCFF288UUU)	0.0273946	0.118705	0.241038	0.140515	0.0853728	0.103781	0.0393138	0.0591716	0.267586	0.504106	0	0.0918367
NUFIP1-K562 (ENCFF289BUU)	0.258398	0.582564	0.639122	0.997305	2.28481	0.860558	0.461118	2.51748	0.813528	1.00369	1	0.420259
STAT1-K562 (ENCFF290HTJ)	0.230982	0.306386	0.519931	0.729927	1.6179	0.893971	0.419501	0.588235	0.871935	0.962521	0.434783	0.294985
ZNF843-HEK293 (ENCFF290NCZ)	0.198091	0.414347	0.489812	0.848631	0.417411	0.309	0.269677	0.587121	0.652508	0.9039	0.181159	0.641436
POLR2AphosphoS2-A549 (ENCFF290ROR)	0.22847	0.747866	1.0031	0.821053	0.363979	0.540438	0.370235	0.315789	1.02783	1.1652	0.308642	0.713552
ZNF146-HEK293 (ENCFF290YYY)	3.23794	0.46036	0.190326	0.154314	0.177079	0.144544	0.182394	0.264664	0.204714	0.23342	0.228495	0.26096
BCL11B-HEK293 (ENCFF292GRY)	0.132132	0.644421	0.324444	0.437622	0.24478	0.105611	0.126721	0.523013	0.490311	0.716106	0.322581	0.374886
HNRNPH1-K562 (ENCFF292JRY)	0.344009	0.37037	0.170455	0.666667	0.437956	0	0.118577	0	0.115942	0.433604	0	0.392157
POLR2A-A549 (ENCFF292PSZ)	0.044884	0.197035	0.267196	0.257785	0.166538	0.168326	0.113342	0.0923077	0.372148	0.525355	0.148148	0.115175
PRDM6-HEK293 (ENCFF292QIG)	0.416333	0.428866	0.957863	1.28842	0.488	0.312663	0.277439	0.598802	0.682834	0.985231	0.195886	1.18753
SETDB1-K562 (ENCFF294EHN)	0.176643	0.270353	0.270655	0.320755	2.66117	0.591164	1.15889	3.72671	0.340543	0.441437	0	0.239669
PRDM10-K562 (ENCFF294HEI)	0.320961	0.919042	0.728745	0.796964	1.35184	0.774881	0.831641	1.35652	0.916594	0.866733	0.633562	0.686262
ZNF624-HEK293 (ENCFF294NNX)	0.328867	0.722599	0.385078	0.394737	0.306748	0.265211	0.220484	0.131579	0.675223	0.661926	0.512821	0.362173
THRAP3-K562 (ENCFF294VWT)	0.698863	1.03007	0.806856	0.58209	1.28774	0.449086	0.289742	0.931373	0.981644	0.91204	0.980392	0.806115
POLR2AphosphoS2-K562 (ENCFF296CNQ)	0.225721	0.7213	0.734335	0.552897	0.463271	0.39436	0.315758	0.269151	0.678381	0.824373	0.555556	0.528833
ZNF2-HEK293 (ENCFF296EBH)	0.175389	0.630309	0.514286	0.555143	0.341635	0.28281	0.174387	1.5378	0.611638	0.865907	0.305344	0.422975
NFE2L2-HepG2 (ENCFF297BXM)	0.773899	0.426727	0.894351	1.31042	0.626387	1.35238	0.688073	0.216802	1.05414	1.08634	0.10582	0.905209
ETS1-A549 (ENCFF297HAT)	0.0904683	0.300036	0.391801	0.396936	0.180348	0.2476	0.281941	0.0239234	0.576464	0.781223	0.212766	0.228401
NCOA1-K562 (ENCFF297JZQ)	0.227453	0.707173	0.624259	0.744517	1.29802	0.597178	0.430142	2.20183	0.848129	0.948539	0.537428	0.456777
ZFP37-HEK293 (ENCFF298TDL)	0.175768	0.550841	0.467168	0.569967	0.392371	0.295798	0.231284	0.566265	0.682177	0.811979	0.260664	0.382057
UBTF-GM12878 (ENCFF298UPI)	0.0140964	0.0434928	0.118644	0.135135	0.0166389	0.060241	0.0101523	0.185185	0.117096	0.213777	0	0.0606061
MAFK-MCF-7 (ENCFF298VCE)	0.626886	0.565062	1.20243	1.02439	1.1648	0.857598	0.736494	0.785124	1.0609	1.06457	0.106762	0.957317
HMG20A-HepG2 (ENCFF298ZJA)	0.341114	0.615791	0.959833	1.03479	0.798432	0.762106	0.485348	1.75306	1.075	1.27142	0.308219	0.879404
ZNF416-HEK293 (ENCFF300CSG)	0.307692	0.905077	0.534979	0.57971	1.13924	5.20796	0.559862	0.972222	0.948387	0.73724	0.465116	0.27088
CTCF-A549 (ENCFF300IYQ)	0.18616	0.230297	1.13804	0.696599	0.537969	1.0883	0.491355	1.3268	0.711124	0.916366	0.125786	0.403602
SP1-K562 (ENCFF300XUA)	0.0859954	0.315648	0.28308	0.199223	0.781272	0.166579	0.522085	0.437601	0.316347	0.525297	0.201342	0.115848
ZNF48-HepG2 (ENCFF302MOY)	0.149466	0.587475	0.533092	0.491396	0.469886	0.428843	0.308854	1.03217	0.663	0.997123	0.310174	0.230903
EP300-GM12878 (ENCFF302XID)	0.201639	0.24875	0.810972	0.807175	0.48703	0.581474	0.407395	0.377358	0.661906	0.975069	0	0.326409
MIER2-HepG2 (ENCFF303DEY)	0.196561	0.455741	0.788947	0.852928	0.507459	0.640061	0.388085	1.12216	0.942563	1.18762	0.266667	0.503567
ZSCAN29-K562 (ENCFF303PMJ)	0.198175	0.553443	0.443038	0.417867	0.780566	0.331092	0.162602	1.23853	0.616518	0.869317	0.0892857	0.306268
IRF3-GM12878 (ENCFF303TVZ)	0.0365513	0.0564827	0.291139	0.157068	0.164557	0.123839	0.369532	0.151515	0.202261	0.269403	0	0.0428266
ETV6-GM12878 (ENCFF304WER)	0.756246	1.19772	1.65648	0.585683	0.49171	0.724739	0.99152	0.120482	1.07616	1.39085	0.128205	1.0708
ATF3-H1 (ENCFF305HBV)	0.102603	0.201244	0.735435	0.414313	0.254464	0.547095	1.48699	0.190476	0.378218	0.607996	0.10101	0.167732
TCF7-GM12878 (ENCFF305ICK)	0.468903	0.445863	1.06968	1.15385	0.66394	0.725157	0.651929	1.15727	0.803352	1.06248	0.144231	1.01815
SPI1-GM12878 (ENCFF306SRV)	0.396689	0.397349	0.796978	1.15722	0.841057	0.892688	0.960666	0.298034	1.21092	1.31816	0.157576	0.631516
LCORL-HepG2 (ENCFF308BSD)	0.416419	0.858029	0.864899	0.785091	0.835673	0.648663	0.494737	1.09264	1.08392	0.951421	0.287081	0.641929
ZNF555-HEK293 (ENCFF308CQD)	1.05601	3.87916	0.791499	0.481752	0.98556	0.669986	0.623336	0.64	0.702312	0.764216	3.24138	1.29072
MAFF-K562 (ENCFF308IXJ)	0.664971	0.500438	1.21262	1.2402	0.945247	0.911662	0.744502	0.461538	1.04871	1.04899	0.152091	0.933899
HSF1-GM12878 (ENCFF308ZGG)	0.13751	0.278953	0.724771	0.571429	0.333935	0.29148	0.1726	0.0980392	0.440736	0.681128	0	0.468986
E2F7-K562 (ENCFF310AGG)	0.169921	0.39302	0.464567	0.721003	1.81264	0.491958	0.264478	1.48148	0.554165	0.546277	0.30303	0.415094
ZZZ3-GM12878 (ENCFF310XJC)	0.199742	0.39932	0.390625	0.8	0.661479	1.4554	0.763723	0	0.617978	0.682261	0	0.38961
NR2F6-HepG2 (ENCFF311LEU)	0.296626	0.779602	0.993722	0.948666	0.829056	0.684705	0.437308	1.80732	1.01546	1.32223	0.715447	0.69172
TCF7L2-K562 (ENCFF312RFN)	0.104024	0.213583	0.323326	0.384615	0.852905	0.426136	0.309051	0.574713	0.416667	0.581669	0	0.306748
CLOCK-MCF-7 (ENCFF313BFM)	0.197479	0.388016	0.567986	0.562885	0.555839	0.442564	0.275229	1.20235	0.74673	0.954256	0.10582	0.489221
GATA3-MCF-7 (ENCFF313TUJ)	0.48258	0.612945	1.04465	1.29485	1.09008	0.969976	0.62925	3.15766	1.1268	1.20586	0.235772	0.935372
ZNF133-HEK293 (ENCFF313ZNM)	1.14296	0.822149	0.723005	0.725047	0.664697	0.704353	0.661787	1.51335	0.934861	0.787644	0.205128	1.18235
JUN-MCF-7 (ENCFF314KRZ)	0.256317	0.486932	0.882048	1.07817	0.885474	0.886541	0.639408	0.342205	1.0639	1.11574	0.0833333	1.33091
L3MBTL2-K562 (ENCFF314ULQ)	0.274669	0.710612	0.678912	0.751738	1.20248	0.615611	0.823187	1.87392	0.773329	0.99535	0.482115	0.485731
SREBF1-A549 (ENCFF315VQM)	0.150518	0.733559	0.52139	0.419948	0.570118	0.316957	0.272327	0.620155	0.636309	0.917993	0.277778	0.402477
SMAD1-K562 (ENCFF315YAF)	0.101055	0.283773	0.456713	0.531221	0.710803	0.499351	0.286822	0.245232	0.582349	0.754673	0.176471	0.295652
SP1-H1 (ENCFF317TBZ)	0.132648	0.192651	0.552493	0.433944	1.54174	0.669162	0.508462	0.787293	0.499089	0.584241	0.106952	0.267056
NKRF-GM12878 (ENCFF317VBQ)	0.0958944	0.372738	0.389694	0.374599	0.278936	0.176295	0.16403	0.296703	0.395946	0.803478	0.131004	0.19237
SIX5-H1 (ENCFF318SDF)	0.116398	0.169943	0.303556	0.38835	0.321821	2.00776	2.99801	0	0.279692	0.322317	0	0.135501
BACH1-K562 (ENCFF319BCP)	0.457284	0.73099	1.03346	1.21795	2.24513	1.0183	0.790206	0.853018	1.05144	1.27648	0.332594	0.861196
RCOR1-A549 (ENCFF319HLW)	0.0883117	0.328859	0.352564	1.42857	0.15873	0.153257	0.174081	0.909091	1.08067	4.9273	0	0.374332
CEBPB-HepG2 (ENCFF319IEF)	0.6699	0.715651	1.2836	1.12154	0.704545	1.00187	0.734706	0.30837	1.04928	1.33749	0.198895	1.37944
NR2C1-K562 (ENCFF320THV)	0.260785	0.653657	0.726905	0.986577	2.59524	0.968468	0.838976	2.70812	0.927936	1.13642	0.981964	0.539059
NCOA6-K562 (ENCFF322DSX)	0.231166	0.25206	0.47402	0.484171	0.923521	0.310123	0.200581	0.52356	0.580516	0.661572	0.392157	0.255387
PPARG-HepG2 (ENCFF322FWU)	0.276935	0.530355	0.854367	0.823529	0.777087	0.607712	0.384807	2.04701	0.92334	1.07988	0.504673	0.585856
ZNF384-HepG2 (ENCFF324TBP)	0.417987	2.11329	1.08722	0.731567	0.648045	0.491289	0.381412	0.240602	0.757755	0.873641	1.40762	0.735688
BCL3-A549 (ENCFF325WAV)	0.197762	0.424378	0.664999	0.874873	0.352977	0.424848	0.274258	0.316344	0.935916	1.08794	0.159236	0.567542
ZNF560-HEK293 (ENCFF327OLE)	0.774477	3.41281	0.567867	0.382653	0.890411	0.50173	0.528825	0.23622	0.591775	0.632954	2.57143	0.586854
CTCF-HEK293 (ENCFF328FUO)	0.29594	0.285739	1.1152	0.794014	0.64123	1.22981	0.61347	1.31707	0.776977	0.981379	0.0912201	0.520712
MEF2A-GM12878 (ENCFF328QLX)	0.388973	0.412824	0.947978	1.07234	0.538775	0.541248	0.499933	0.11919	0.710278	1.00577	0.247525	0.813658
YY1-K562 (ENCFF328XKC)	0.179434	0.340345	0.498859	0.508749	1.09534	0.544036	0.970835	0.447489	0.553862	0.675762	0.0888099	0.307316
FOSL2-MCF-7 (ENCFF331KNS)	0.375009	0.698641	1.16871	1.4292	0.771269	0.923655	0.819776	0.347551	1.21335	1.39093	0.176471	1.20128
PTTG1-K562 (ENCFF332DRG)	0.42815	0.954795	0.920727	0.843023	7.40385	1.682	0.978877	7.97101	0.979743	1.2329	2.03704	0.896831
ARID2-K562 (ENCFF332ICQ)	0.269547	0.698538	0.733308	0.62406	0.66129	0.517533	0.222722	1.41975	0.884698	0.969331	0.229885	0.44335
ETS1-GM12878 (ENCFF332PGQ)	0.0846405	0.1723	0.366898	0.446359	0.240385	0.327418	0.31858	0.133333	0.428144	0.583642	0.0754717	0.19018
ZNF544-HEK293 (ENCFF333PHT)	0.467309	0.673485	0.739796	0.288066	0.947752	0.469897	0.437736	3.15217	0.979061	0.701651	0.714286	0.43152
GATAD2A-HepG2 (ENCFF334ADP)	0.333075	0.672158	0.92503	0.870121	0.759662	0.654618	0.438315	1.85552	0.97197	1.17536	0.616438	0.734739
USF1-K562 (ENCFF334FMW)	0.215265	0.367064	0.779948	0.771415	0.794851	0.811611	3.31654	1.59494	0.731548	1.04922	0.127226	0.503093
CTCF-A549 (ENCFF335GSE)	0.32344	0.495034	1.20194	0.878994	0.559071	0.88132	0.467055	1.13216	0.86594	1.15492	0.33275	0.602668
SUZ12-H1 (ENCFF336HCY)	0.111695	0.206506	0.233912	0.367728	0.112957	0.0616391	0.0484966	0.0247985	0.376622	0.687705	0.0826446	0.0652201
NFKBIZ-HepG2 (ENCFF336YRU)	0.18973	0.489952	0.666667	0.635781	0.561698	0.47585	0.29166	1.13636	0.777199	1.05114	0.307167	0.446122
JUND-K562 (ENCFF337DKJ)	0.233765	0.482893	0.805251	1.0484	0.885298	0.852254	0.733329	0.782918	0.977803	1.062	0.149942	0.845312
SNRNP70-HepG2 (ENCFF337FIU)	0.598291	0.266497	0.903955	1.36364	0.324675	0.291971	0.241935	0	0.615385	0.549133	0	0.309278
DDX20-K562 (ENCFF338HQY)	0.23533	0.583566	0.524122	0.757002	2.28578	0.554815	0.430714	1.24682	0.741573	0.783115	0.44843	0.469892
ZNF776-HEK293 (ENCFF338OGQ)	0.314254	0.668423	0.400925	0.310734	0.513866	0.474308	0.839398	0.194175	0.957324	0.59176	0	0.262812
PATZ1-HEK293 (ENCFF338QWU)	0.104083	0.40324	0.389254	0.476354	0.266895	0.209951	0.211598	0.493976	0.53409	0.739597	0.271444	0.229569
IKZF2-GM12878 (ENCFF339FFC)	0.394602	0.667201	0.905897	1.05437	0.75453	0.686309	0.630881	0.896249	0.938448	1.14132	0.221654	0.67725
ZNF770-HEK293 (ENCFF339GWX)	0.440437	3.64523	0.740949	0.512711	0.422578	0.35034	0.379712	0.242779	0.681683	0.76364	1.10585	0.605748
PAX5-GM12878 (ENCFF339KUO)	0.181334	0.481697	0.764058	0.585954	0.441711	0.538587	0.543023	0.512164	0.667473	0.944577	0.247191	0.513544
ZNF24-K562 (ENCFF340PPI)	0.359224	1.07665	0.743009	0.943826	0.955065	0.552355	0.466231	1.4076	2.23858	1.33231	0.537125	0.566619
ZNF239-HEK293 (ENCFF340UWW)	0.141065	0.658828	2.10996	0.576271	0.314406	0.240358	0.204929	0.535714	0.663082	0.850492	0.30303	0.350448
ZNF311-HEK293 (ENCFF341FTO)	0.382129	0.852235	0.256148	0.200803	0.862423	0.25641	0.393103	0.394737	0.963608	0.467153	0.75	0.20073
IRF3-GM12878 (ENCFF341HWZ)	0.0475449	0.170221	0.229885	0.197487	0.259241	0.103567	0.182854	0.693069	0.237201	0.424359	0	0.104
TOE1-HepG2 (ENCFF341IOA)	0.587076	0.37679	0.89441	0.91133	0.858369	1.04599	2.055	3.59477	0.905764	1.37531	0.135135	0.959333
ATF7-MCF-7 (ENCFF343ULZ)	0.675659	0.627007	0.994069	1.06826	0.697437	1.01858	1.35177	0.839286	1.18076	1.15127	0.212072	1.25351
SOX13-HepG2 (ENCFF344NKG)	0.335173	0.569024	0.870561	0.884547	0.880277	0.74826	0.444527	2.58734	0.959095	1.09356	1.30306	0.810555
YBX1-GM12878 (ENCFF344OJI)	0.348796	1.00252	0.822199	0.693431	0.48731	0.489335	0.359281	0.909091	0.991736	0.816425	0.909091	0.39548
ZNF274-K562 (ENCFF344QKL)	0.439594	0.523609	0.719603	0.775194	0.842634	0.761848	0.53286	0.914634	0.783972	0.895197	0.232558	0.627036
TAF1-HepG2 (ENCFF345GZF)	0.0448087	0.121387	0.171291	0.174312	0.222546	0.119994	0.0827608	0.24602	0.26543	0.49402	0.111732	0.0612073
ZNF512B-MCF-7 (ENCFF346OZB)	0.278914	1.02978	0.460224	0.434783	0.424323	0.479735	0.379262	0.358566	0.994919	0.505375	0.326797	0.267559
SP1-A549 (ENCFF348RKC)	0.211016	0.408304	0.771194	0.991708	0.466363	0.554044	0.414851	0.706199	0.915053	1.01423	0.17294	0.667176
DPF2-GM12878 (ENCFF349MPF)	0.277674	0.519019	0.763756	0.832452	0.64179	0.562646	0.470102	0.695187	0.798306	1.13234	0.201342	0.513149
MTA3-K562 (ENCFF350YXB)	0.188268	0.52054	0.513537	0.63654	1.19458	0.517611	0.405005	2.31481	0.704063	0.926841	0.374813	0.35282
SMARCA5-MCF-7 (ENCFF351NCM)	0.224363	0.318832	0.826178	0.737123	0.38352	0.572917	0.409085	1.11111	0.903608	1.71946	0.041841	0.509063
E2F1-K562 (ENCFF352HGW)	0.265895	0.615825	0.690128	0.80212	1.07034	0.506012	0.588444	1.67866	0.766767	1.01365	0.479452	0.798013
BMI1-MCF-7 (ENCFF353CQJ)	0.259459	0.506939	0.500642	0.576461	1.12608	0.50671	0.364052	0.634921	0.789446	0.693919	0.185185	0.392012
ZKSCAN1-MCF-7 (ENCFF353QLW)	0.264279	0.965644	0.475327	0.524138	0.467706	0.432211	0.383752	0.230769	1.99543	1.12369	0.330579	0.320957
RNF2-HepG2 (ENCFF355ARZ)	0.0949699	0.255231	0.375085	0.315361	0.290578	0.274995	0.25481	0.632689	0.502313	0.727389	0.214286	0.18324
TSHZ1-HEK293 (ENCFF355MAL)	0.201914	0.49318	0.544444	0.785563	0.419287	0.360444	0.329823	0.930233	0.742507	0.94437	0.224215	0.712015
E2F5-K562 (ENCFF356ASJ)	0.292728	0.720962	0.748412	0.89762	1.93198	0.723735	0.539236	1.29464	0.795803	1.10401	0.514706	0.561512
HDAC1-K562 (ENCFF357NRL)	0.0640698	0.212596	0.298172	0.474467	0.307897	0.184245	0.145309	0.244233	0.534219	0.887609	0.0465116	0.143568
ZBTB40-GM12878 (ENCFF357WYN)	0.348334	0.734075	2.91454	0.672083	0.606195	0.296277	0.365682	0.343511	0.738438	0.947664	0.48951	0.518492
USF1-H1 (ENCFF358BEF)	0.19251	0.272141	0.802065	0.689408	1.06709	0.921277	3.58951	0.577778	0.66092	1.06819	0.104167	0.340381
ZBTB5-K562 (ENCFF359QCN)	0.320051	1.15751	0.60482	0.427215	1.63611	0.407577	0.35	0.324324	0.816754	0.519024	0.833333	0.265554
CLOCK-MCF-7 (ENCFF359WMP)	0.134115	0.398667	0.417024	0.397603	0.408351	0.244508	0.217707	0.424144	0.514787	0.828669	0.302013	0.205636
AFF1-K562 (ENCFF360BTO)	0.689367	0.730194	0.592805	0.731369	1.26791	0.524566	0.441534	2.00951	0.881019	0.875017	0.576497	0.494496
SAP30-H1 (ENCFF361QZZ)	0.0472514	0.170673	0.345564	0.367816	0.225564	0.110178	0.045449	0.172414	0.519031	0.805116	0.271493	0.0798334
ZBTB25-HepG2 (ENCFF362WUO)	0.214296	0.559147	0.683235	0.672185	0.525362	0.443292	0.290361	1.09524	0.766312	1.04015	0.228216	0.449262
CHD1-MCF-7 (ENCFF362XAG)	0.134458	0.376458	0.421867	0.334405	0.351806	0.187891	0.16871	0.319149	0.436748	0.712946	0.159363	0.224484
SKI-HepG2 (ENCFF363QMG)	0.245906	0.610187	0.785801	0.677483	0.560736	0.528872	0.407225	1.62393	0.856191	1.04346	0.580645	0.522882
TEAD1-HepG2 (ENCFF364KSB)	0.32086	0.642285	0.964636	0.876699	0.752709	0.704125	0.435527	1.72314	1.00536	1.13735	0.324763	0.795855
ZNF274-H1 (ENCFF365JMJ)	0.565457	0.422384	0.437601	0.284091	0.618436	0.727041	0.987507	0.597015	0.488455	0.380499	0.47619	0.541958
MIER1-K562 (ENCFF365NKO)	0.297457	0.946139	0.632489	0.782209	0.838271	0.440334	0.344783	1.29808	1.07344	1.15367	0.401786	0.25222
HCFC1-MCF-7 (ENCFF365WFM)	0.129886	0.340345	0.428841	0.283893	0.320213	0.564348	0.738877	0.462428	0.431508	0.630162	0.285714	0.213053
NCOR1-K562 (ENCFF366UBB)	0.309625	0.756207	0.715498	0.95393	1.86779	0.889224	0.643036	2.80382	1.0519	1.05156	1.22867	0.646931
KDM5B-K562 (ENCFF368TYM)	0.079207	0.32934	0.347072	0.376408	0.470481	0.202521	0.17882	0.290155	0.479254	0.762762	0.120482	0.144018
KLF9-HepG2 (ENCFF368VEQ)	0.163914	0.471382	0.549958	0.498831	0.492658	0.349001	0.202241	0.494792	0.707415	0.893204	0.314136	0.357006
RXRA-H1 (ENCFF369JAI)	0.0774059	0.172693	0.52139	0.523256	0.820265	0.694444	0.241741	1.09756	0.484196	0.634304	0.30303	0.14553
NFIC-K562 (ENCFF370ENX)	0.44768	0.72378	0.956944	0.913438	1.33355	0.915741	0.735438	1.61405	0.97714	1.14636	0.565676	0.544884
ZNF384-GM12878 (ENCFF371OGO)	0.429232	1.49375	0.964058	0.951768	0.497018	0.441019	0.367883	0.226843	0.659093	0.829467	0.215054	0.724312
USF2-GM12878 (ENCFF372DRC)	0.104104	0.18353	0.63172	0.459184	0.22096	0.40081	1.43811	0.47138	0.581859	0.967427	0	0.299604
CTCF-MCF-7 (ENCFF372SHI)	0.191387	0.219591	1.0142	0.613071	0.501748	1.07423	0.530272	1.03866	0.712574	0.868615	0.115968	0.330503
TARDBP-GM12878 (ENCFF374HJR)	0.0753331	0.24015	0.373626	0.392707	0.213	0.242479	0.246479	0.21097	0.369187	0.673557	0.205479	0.154131
FOSL2-A549 (ENCFF374ZCG)	0.286091	0.464189	0.97351	1.31838	0.536084	0.719851	0.491681	0.369515	1.18774	1.22828	0.17094	1.10369
NANOG-H1 (ENCFF379EPK)	0.16444	0.157017	0.777236	0.685435	1.61684	1.05914	0.435878	2.07612	0.586858	0.699466	0	0.422234
RBBP5-K562 (ENCFF379MPS)	0.102546	0.313	0.370046	0.533555	0.497741	0.275707	0.209187	0.328502	0.485881	0.754855	0.102215	0.186753
TBP-K562 (ENCFF380FJL)	0.126685	0.469074	0.422595	0.461771	0.798804	0.371956	0.356778	0.313253	0.539218	0.767671	0.21327	0.221239
SYNCRIP-HepG2 (ENCFF380TJT)	0.222222	0.661157	0.555556	1.66667	0.666667	0.454545	1.25	0	1.59091	0.408163	0	0
NR2C1-GM12878 (ENCFF381SBC)	0.153226	0.268191	0.492424	0.506329	0.58572	0.348009	0.321269	0.498915	0.464622	0.756379	0.0456621	0.266091
HDAC1-HepG2 (ENCFF384XDG)	0.179943	0.49535	0.590678	0.56646	0.419936	0.274944	0.182569	0.385375	0.692838	1.13986	0.376238	0.346168
IRF2-K562 (ENCFF384YDT)	0.22259	0.341698	0.576975	0.56962	1.02917	0.503597	0.478413	0.502959	0.57941	0.74079	0.118343	0.535302
ELF1-MCF-7 (ENCFF386TTQ)	0.192274	0.250342	0.496881	0.51662	0.518461	0.509841	0.372203	0.886889	0.507857	0.780999	0.178571	0.303913
ZNF280A-K562 (ENCFF386WKY)	1.45521	0.802676	0.252543	0.269923	4.09011	0.577634	2.02871	16.2348	0.419886	0.257138	0.148148	0.434038
MYC-K562 (ENCFF387LTN)	0.103499	0.271246	0.489534	0.568256	0.486086	0.43122	0.382065	0.231092	0.649107	0.899659	0.193798	0.257003
ZNF610-HEK293 (ENCFF387YMM)	0.252618	0.46683	1.38542	0.522876	0.620525	0.318619	0.271572	1.35091	0.480519	0.642653	0.718954	0.398328
IRF1-K562 (ENCFF388AJH)	0.455739	0.908796	0.818861	0.835714	3.29742	0.958179	0.739367	2.87206	0.958304	1.1191	0.707763	1.00588
ZNF395-K562 (ENCFF388YOB)	0.273967	0.740393	0.732825	0.816817	1.78008	0.728761	0.575197	1.29721	0.865666	1.14171	0.336606	0.555886
ZNF511-HepG2 (ENCFF390OIH)	0.220066	0.570603	0.740372	0.661821	0.557723	0.471183	0.308952	0.97867	0.781412	1.0538	0.316302	0.512355
IRF4-GM12878 (ENCFF391DVL)	0.315654	0.370754	0.960607	0.983353	0.584517	0.784288	0.627013	0.195853	0.958718	1.18514	0.152174	0.72547
ELF1-K562 (ENCFF392MUM)	0.234662	0.637281	0.515021	0.714901	0.903377	0.48784	0.571532	0.709117	0.754439	0.886405	0.730994	0.294118
CEBPZ-K562 (ENCFF392TKK)	0.0972053	0.240403	0.194004	0.193548	1.527	1.14607	1.41876	0.338983	0.305839	0.319716	0	0.147059
ZBTB33-GM12878 (ENCFF394CWJ)	0.0657262	0.112266	0.306122	0.685484	0.155642	0.198511	0.765027	0.326087	0.348894	0.514743	0	0.171527
EBF1-GM12878 (ENCFF394DLH)	0.248593	0.304674	1.16077	0.853175	0.546262	0.829584	0.656468	0.433333	0.818695	1.11195	0.0641849	0.501355
ZBTB5-K562 (ENCFF394IKH)	0.232168	0.821365	0.418099	0.518359	1.68208	0.634921	0.389916	0.809249	1.03187	0.534474	1.16883	0.180095
POLR2A-K562 (ENCFF394LOQ)	0.148414	0.560232	0.622343	0.700441	0.541738	0.499345	0.301926	0.3367	0.960425	1.3032	0.149701	0.258216
FOSL2-HepG2 (ENCFF395KPJ)	0.204975	0.45058	0.814206	0.925095	0.590444	0.842531	0.480749	0.745856	1.03701	1.09843	0.10772	0.798787
ZNF658-HEK293 (ENCFF395YRF)	0.135734	0.596179	0.209677	0.185185	0.807018	0.180505	0.214216	0.363636	0.622598	0.482866	1.15385	0.314286
ZFP91-K562 (ENCFF396DNK)	0.298567	0.907563	0.721479	0.846395	1.1429	0.446083	0.482669	0.828829	1.36226	1.17526	0.546624	0.400289
BCL6-HepG2 (ENCFF396GKZ)	0.282612	0.516409	0.822432	0.849619	0.678144	0.63145	0.390509	1.75909	0.916084	1.0688	2.1412	0.648372
ADNP-K562 (ENCFF396GUH)	0.520439	1.72208	0.989932	1.01453	1.08944	0.567084	0.685348	0.76077	1.23595	2.814	0.865052	0.755927
HLTF-K562 (ENCFF396NSO)	0.398609	1.18682	0.422961	0.441953	1.43741	0.384451	0.57666	1.44487	0.917431	0.61407	0.342205	0.279001
KDM5A-A549 (ENCFF397TFF)	0.106405	0.275341	0.355418	0.141753	0.454545	0.0789229	0.0641026	0.176991	0.370434	0.660571	0.384615	0.140845
ZBTB40-MCF-7 (ENCFF397XTF)	0.500723	0.641375	5.32853	0.821772	0.582227	0.487465	0.458668	0.368509	0.875695	0.871989	0.41543	0.645604
U2AF2-K562 (ENCFF398EQF)	0.80429	0.680473	0.793651	1.17647	0.517241	0.172414	0.215054	0	0.518519	0.469799	0	0.263158
BCLAF1-K562 (ENCFF398TWC)	0.466811	1.32212	0.593939	0.263158	1.075	0.344828	0.534835	0.307692	1.37212	0.708661	0.192308	0.551181
MCM7-K562 (ENCFF399GAE)	0.422491	0.948292	0.569244	0.468227	1.81898	1.39891	0.44711	2	1.07582	0.760684	0.588235	0.375723
JUN-H1 (ENCFF402ELS)	0.132041	0.132206	0.719424	0.562249	1.04364	0.933998	0.452261	0.222222	0.614367	0.647558	0	0.238908
RFX5-GM12878 (ENCFF402FYF)	0.126591	0.165075	0.415864	0.487106	0.421179	0.298434	0.369298	0.0869565	0.456208	0.667559	0.252101	0.243421
CTCF-H1 (ENCFF402JJK)	0.274065	0.264291	1.19539	0.685233	0.695508	1.24019	0.592186	1.10703	0.72735	0.876927	0.172249	0.460107
ETV1-K562 (ENCFF404YMX)	0.232596	0.460399	0.6205	0.90718	1.62035	0.729412	0.611573	2.01794	0.841932	1.06005	0.457256	0.550546
KAT2B-HepG2 (ENCFF405GHU)	0.796791	0.583554	0.887902	1.04803	0.57554	0.614525	0.515395	0.186916	1.25353	0.954286	0.454545	1
TBX21-GM12878 (ENCFF405NFV)	0.498197	0.660254	1.06569	1.09646	0.79747	0.621804	0.654952	0.591716	0.923245	1.29019	0.20555	0.8965
ZNF24-HEK293 (ENCFF405RGE)	0.168645	0.547462	0.535253	0.748644	0.35977	0.297954	0.310995	0.672646	0.97164	1.07213	0.309051	0.561994
ZEB2-K562 (ENCFF407AOX)	0.338666	0.752884	0.670695	0.857412	1.75448	0.770362	0.559578	3.55011	1.10422	1.01878	0.275049	0.650201
ZBTB33-K562 (ENCFF408FQC)	0.498514	2.71908	0.673647	0.480562	1.45682	0.363758	0.693265	2.16842	0.610021	0.633438	5.55556	0.587565
DIDO1-K562 (ENCFF408SNO)	0.171567	0.471809	0.581168	0.588865	2.49856	0.790028	0.59637	2.46951	0.662164	0.740984	0.368098	0.412866
NFATC1-GM12878 (ENCFF409QJU)	0.316627	0.491952	0.900453	1.00952	0.542884	0.536913	0.496278	0.118694	0.853062	1.14811	0.220994	0.715444
MTA2-K562 (ENCFF410EDG)	0.288473	0.614801	0.683321	0.959286	2.16693	1.05151	0.648205	2.8	1.13547	1.00204	0.900901	0.697618
TAF7-K562 (ENCFF411DIA)	0.239015	0.623374	0.379337	0.491228	2.17424	0.483871	0.469017	1.57676	0.576731	0.673743	0.478261	0.276243
MNT-MCF-7 (ENCFF412CLP)	0.239742	0.401502	0.657123	0.576635	0.479733	0.537626	0.439114	0.488155	0.715581	0.876825	0.211921	0.514623
MTA3-GM12878 (ENCFF413VUC)	0.285495	0.539296	0.835551	0.993557	0.526029	0.534022	0.497427	0.220318	0.863147	1.26249	0.13544	0.599968
CTCF-MCF-7 (ENCFF414FWV)	0.35117	0.324586	1.28893	0.916767	0.671986	1.27731	0.675477	1.02032	0.832428	0.970486	0.150044	0.596074
NFYA-GM12878 (ENCFF414JLN)	0.018162	0.104575	0.262582	0.350877	0.454545	0.169903	0.714286	0	0.0997009	0.0829876	0	0.0357143
ZNF518A-HEK293 (ENCFF415VBF)	0.433074	1.52047	0.602396	0.591398	0.891838	0.531401	0.519544	1.01064	0.669232	0.787959	1.41732	0.630596
HDAC2-A549 (ENCFF415WEH)	0.421861	0.749037	0.541648	0.899083	0.248021	0.109763	0.154699	0.243902	0.789474	2.92739	0.674157	0.248996
ILF3-K562 (ENCFF415YPX)	0.229672	0.475896	0.632663	0.676157	0.959646	0.39312	0.270921	1.03261	0.584275	0.826108	0.111111	0.623462
ZBTB21-HEK293 (ENCFF416GRM)	0.250086	0.806652	0.612503	0.867489	0.473835	0.49293	0.544684	0.717949	0.787279	0.979554	0.503597	0.762332
ZBTB40-K562 (ENCFF417LEJ)	0.397547	0.829679	2.93701	0.669903	0.981857	0.484927	0.450055	0.713713	0.844595	0.867074	0.870229	0.525174
JUN-K562 (ENCFF417QAJ)	0.248217	0.415185	0.782535	1.58549	0.890667	0.902332	0.670363	0.325444	1.2085	1.24386	0.0549451	1.05038
USF2-K562 (ENCFF417TXD)	0.268086	0.564325	0.793296	0.94616	1.41052	0.900461	2.12244	2.73504	0.828061	1.22868	0.194175	0.540245
ZFP36-A549 (ENCFF418DRY)	0.29829	0.529205	0.756769	1.41862	1.16068	0.276362	2.07066	0.357995	3.02768	3.92125	0.225225	0.264589
FOSL1-H1 (ENCFF418RZE)	0.067659	0.0763035	0.274262	0.0943396	0.561798	0.108992	0.113493	0	0.239334	0.348964	0	0.156863
ATF1-HepG2 (ENCFF418WDR)	0.269848	0.505095	0.758612	0.87037	0.720825	0.447099	0.30818	0.866426	0.814257	1.02243	0.282486	0.59246
YY1-HepG2 (ENCFF420KEV)	0.118604	0.245486	0.387405	0.30205	0.341947	0.276558	0.293607	0.351873	0.388916	0.641185	0.163599	0.189914
CBX5-GM12878 (ENCFF420YHY)	1.0181	0.658542	0.81571	0.795007	1.91711	0.807664	1.52698	3.41518	0.634163	0.679188	0.311284	0.945398
PYGO2-K562 (ENCFF421KIV)	0.274705	0.810129	0.57098	0.565657	1.27952	0.406336	0.304434	1.39037	2.20382	1.53362	0.340909	0.521286
MAZ-HepG2 (ENCFF421SEJ)	0.0672064	0.186195	0.324592	0.245072	0.226432	0.19377	0.114861	0.307971	0.431601	0.668056	0.155763	0.122339
PYGO2-K562 (ENCFF421VCV)	0.312981	0.726154	0.769231	1.13019	5.52999	1.32658	0.825626	3.42756	1.00035	1.09143	0.901639	0.552647
RUNX1-K562 (ENCFF422BXE)	0.0888353	0.266703	0.459184	0.568475	0.841902	0.747508	0.273182	0.588235	0.617441	0.857054	0.144928	0.279955
MAX-K562 (ENCFF422NGZ)	0.166381	0.389933	0.644159	0.633703	0.707874	0.578043	0.737185	0.608546	0.757445	0.971377	0.279188	0.350821
BACH1-K562 (ENCFF423EMU)	0.666725	0.49206	0.870659	1.20482	0.839921	0.857676	0.544723	0.243902	0.748834	0.893294	0.0925926	0.662432
SIN3B-HepG2 (ENCFF423RVT)	0.0620079	0.149328	0.336808	0.139319	0.208333	0.163043	0.112052	0.180995	0.327068	0.619602	0.254237	0.163154
TBL1XR1-HepG2 (ENCFF424KTS)	0.181666	0.318625	0.672628	0.692432	0.412503	0.521694	0.306288	0.545852	0.761351	0.965116	0.258621	0.51857
JUNB-K562 (ENCFF426DUB)	0.211963	0.528428	0.768272	1.04965	0.917977	0.732957	0.592724	1.24402	0.938518	1.12785	0	0.917874
ZNF701-HEK293 (ENCFF426RRZ)	0.203859	0.590959	0.435707	0.41841	0.835189	0.267176	0.488118	1.01266	1.01051	0.700508	0.222222	0.15411
TCF7-HepG2 (ENCFF428XZH)	0.31653	0.514322	0.943076	1.06686	0.844932	0.745399	0.441243	2.88799	1.07042	1.22577	0.390244	0.810142
CEBPB-K562 (ENCFF429XKT)	0.712048	1.03826	1.19006	1.08749	0.948987	0.823808	0.733331	0.454284	0.957264	1.18948	0.330189	1.08473
ZFP41-HEK293 (ENCFF429ZIY)	0.386304	0.418231	0.12285	0.183486	0.27248	0.245399	0.133333	0.285714	0.527578	0.458284	0.869565	0.258621
SOX6-HepG2 (ENCFF432DIT)	0.612411	0.532828	0.224586	0.214592	0.487239	0.292683	0.321135	0.123457	0.926711	0.327294	0.238095	0.285171
BCL6B-HEK293 (ENCFF433BDE)	0.381709	0.498557	0.70207	1.06164	0.559616	0.532276	0.446599	0.716418	0.907832	0.825649	0.0478469	0.928351
E2F4-GM12878 (ENCFF433PFN)	0.0614328	0.117235	0.378238	0.254777	0.193089	0.0953029	0.093838	0.117647	0.293367	0.538907	0.222222	0.133097
ZFX-K562 (ENCFF433RKB)	0.117493	0.373623	0.447536	0.469289	0.714854	0.347038	0.326166	0.546939	0.553672	0.834061	0.167173	0.2073
ZBTB11-K562 (ENCFF434QZL)	0.148528	0.314679	0.445545	0.401737	0.646766	0.428146	0.281233	0.338983	0.470833	0.625518	0.30303	0.132415
ZNF449-HEK293 (ENCFF439XSW)	0.162417	0.510691	0.559319	0.651072	0.478474	0.477528	0.41993	0.428922	0.598003	0.910676	0.138249	0.366383
MLLT1-K562 (ENCFF440JJW)	0.265937	1.23504	0.862055	0.557609	1.23212	0.395382	0.323933	1.28586	0.772689	0.74306	0.487805	0.377305
FOXA1-A549 (ENCFF441MEM)	0.530809	0.367799	1.17251	1.41292	0.471261	0.695742	0.354276	0.726644	1.73239	1.04306	0.163934	1.79437
ZSCAN21-HEK293 (ENCFF441VSN)	0.226317	0.709367	0.637353	0.742403	0.418277	0.378632	0.372608	0.813559	0.891805	1.19187	0.334029	0.518183
ZNF316-K562 (ENCFF442ZUF)	0.38903	0.882621	0.770308	0.761054	1.11451	0.70568	2.81884	0.751678	4.38155	1.14976	0.44665	0.512679
ZNF24-HepG2 (ENCFF443EYO)	0.245808	0.588873	0.835073	0.714286	0.436262	0.462792	0.301071	0.996678	1.94517	1.43002	0.13245	0.529412
YY1-HEK293 (ENCFF443TBN)	0.156404	0.339014	0.275089	0.28626	0.380159	0.194175	0.226298	0.733198	0.30102	0.554838	0.16129	0.199122
SP5-HepG2 (ENCFF444QQD)	0.215226	0.472842	0.584266	0.562626	0.508081	0.402573	0.261152	1.22367	0.727311	0.850843	0.426357	0.371357
ZNF404-HEK293 (ENCFF444SHN)	0.632911	2.81872	0.599214	0.524345	0.861702	0.357968	0.520833	0.470588	0.851675	0.74892	1.09091	0.552846
HDGF-MCF-7 (ENCFF445ANP)	0.494189	0.611418	0.552546	0.631164	0.374362	0.446667	0.49132	0.164835	1.58995	0.709343	0	0.274094
CREB1-MCF-7 (ENCFF445LQN)	0.448403	0.495576	0.771119	0.936228	0.623549	0.789264	0.740325	0.916314	1.01997	1.20724	0.179462	1.29635
RAD51-GM12878 (ENCFF445UJF)	0.369649	0.571254	1.04086	1.06496	0.787827	0.76346	1.43686	2.22222	0.797955	1.30907	0.134771	0.805724
NFRKB-MCF-7 (ENCFF446FHX)	1.17015	0.126805	1.12164	1.56463	0.537975	0.468432	0.758621	0.3125	1.15265	1.36975	0	1.64384
ZNF221-HEK293 (ENCFF446PZF)	0.245195	0.452234	0.381992	0.78534	0.696452	0.357143	0.185471	1.40625	0.487968	0.915275	0.714286	0.378151
ZBTB33-MCF-7 (ENCFF447FPV)	0.295897	1.16149	0.611836	0.598456	0.710059	0.451552	0.43505	5.70588	0.893714	0.808243	0.432432	0.386764
ZNF512-K562 (ENCFF447QUG)	0.956175	1.84932	0.706122	0.652068	0.926703	0.570621	0.565631	0.623256	0.727339	0.651306	1.23003	0.562134
RFX5-H1 (ENCFF447QXT)	0.199318	0.252373	0.574257	0.542636	0.807453	0.704787	0.648442	0.958904	0.515873	0.796287	0.232558	0.337478
ZNF7-HepG2 (ENCFF448CFQ)	1.02236	0.722151	0.74832	0.651387	0.708508	0.985915	0.492524	1.14706	0.862094	1.02017	0.229885	0.543585
LARP7-GM12878 (ENCFF449CJP)	0.0646567	0.28181	0.358856	0.288154	0.265774	0.234035	0.165097	0.592334	0.443623	0.840625	0.0941176	0.126541
GLI2-HEK293 (ENCFF449EZT)	0.333193	0.965277	0.689233	1.11504	0.473349	0.427699	0.35589	1.01852	0.735706	1.14982	0.176991	1.16582
PHB2-HepG2 (ENCFF449ITJ)	0.821058	0.291708	0.1849	0.171429	0.574324	0.26749	0.272109	0.746269	0.974674	0.326748	0.322581	0.201729
POLR2AphosphoS5-H1 (ENCFF450NDU)	0.117024	0.420116	0.559006	0.376048	0.600039	0.426161	0.25429	0.278373	0.561572	0.694813	0.157368	0.347987
GABPA-HepG2 (ENCFF450SOG)	0.21665	0.474159	0.639517	0.634105	0.731546	0.697152	0.411692	0.72711	0.730465	0.985029	0.36965	0.413234
GTF2F1-MCF-7 (ENCFF451RKK)	0.120453	0.24401	0.342544	0.23845	0.199687	0.304664	0.358542	0.352941	0.441485	0.613854	0.21097	0.113754
FOXJ2-K562 (ENCFF452SPE)	0.374601	0.647548	0.856722	0.917183	1.31459	0.734838	0.636402	0.911901	0.858696	1.01164	0.335052	0.752162
MCM7-K562 (ENCFF452SVO)	0.457183	1.15492	0.531511	0.806916	1.30704	0.737374	0.422177	2.19298	1.18164	0.68708	0.943396	0.505464
MNT-HepG2 (ENCFF453CYS)	0.611913	0.439938	0.729614	0.628544	0.622697	0.769172	1.12078	0.674157	0.940786	0.917805	0.260756	0.572255
REST-H1 (ENCFF453HPD)	0.241443	0.25054	1.00521	1.36116	0.561979	0.973485	0.518477	0.283912	1.09952	1.07945	0.204082	0.472274
ZNF211-HEK293 (ENCFF454YSP)	1.23841	0.86506	0.344828	0.243902	2.3815	0.568513	0.499266	1.49254	0.671141	0.473373	0.769231	1.50101
ZSCAN29-GM12878 (ENCFF455HXN)	0.138199	0.23614	0.511877	0.439698	0.433084	0.288424	0.24965	0.551471	0.38119	0.772383	0.0680272	0.383973
CBX3-K562 (ENCFF455TDM)	0.555945	0.547183	0.650431	0.721112	1.57015	0.742687	1.13108	1.47465	0.861602	1.21871	0.33101	0.49678
PAX8-GM12878 (ENCFF455YHJ)	0.451	0.698943	1.08394	0.699153	0.698592	0.334282	0.45503	0.359712	0.834894	1.09686	0.46875	0.825516
RELB-GM12878 (ENCFF456FQB)	0.389207	0.654429	0.862238	0.912698	0.780945	0.572013	0.573496	0.886747	0.78696	1.05464	0.236014	0.613421
GTF2F1-MCF-7 (ENCFF456LHH)	0.112402	0.247043	0.351991	0.241306	0.16855	0.323857	0.3618	0.328947	0.448603	0.569084	0.128755	0.121445
CBX8-K562 (ENCFF456PQY)	0.833581	0.749158	0.867824	0.722291	0.546404	0.3188	0.312792	0.236967	0.504426	0.739903	0.238095	0.639241
GATAD2B-GM12878 (ENCFF456YII)	0.157349	0.383125	0.603964	0.557478	0.468947	0.436445	0.347817	0.603981	0.563889	0.972324	0.207373	0.284553
HDAC2-HepG2 (ENCFF459DRJ)	0.18955	0.372783	0.748792	0.793081	0.510936	0.523026	0.296832	0.721154	0.843354	1.06943	0.220994	0.542195
ZNF23-HEK293 (ENCFF460JBF)	0.188539	0.829493	4.31452	0.786517	0.502152	0.314685	0.263852	1.5625	0.915594	1.12175	1.08108	0.374449
PCBP2-HepG2 (ENCFF460OWI)	0.334322	0.675783	0.662148	0.630252	0.360767	0.548128	0.551075	0.205479	0.899253	0.82912	6.94444	0.514981
RXRA-GM12878 (ENCFF461FGJ)	0.108368	0.135783	0.470738	0.446927	0.220162	0.371517	0.190259	0	0.291005	0.469289	0	0.15444
ZSCAN5C-HEK293 (ENCFF461SHI)	0.423366	0.488381	0.810411	1.11062	0.668088	0.527159	2.00228	1.01852	0.970413	1.36492	0.257009	0.917183
BCLAF1-K562 (ENCFF462CPT)	0.34024	1.13449	0.660592	0.321637	0.609023	0.341959	0.415921	0.230769	1.00688	0.569502	0.454545	0.544554
PHB2-K562 (ENCFF462FRU)	0.352203	1.14508	0.532925	0.706837	1.90775	0.833638	0.398683	2.05993	1.09932	0.809174	0.8	0.478215
EP300-GM12878 (ENCFF462GHD)	0.362381	0.377994	1.03453	1.32267	0.617557	0.704616	0.58197	0.178282	0.941216	1.24739	0.142857	0.797661
ZBTB11-K562 (ENCFF462JFW)	0.266285	0.692091	0.636467	0.703026	1.37661	0.586081	0.455208	1.17421	0.795307	1.0326	0.514512	0.383044
ZBTB26-HEK293 (ENCFF462ZZD)	0.0958287	0.322441	0.226926	0.185087	0.201967	0.0815894	0.0632592	0.185292	0.326896	0.581961	0.19685	0.0870622
KLF4-MCF-7 (ENCFF463ZWH)	0.287467	0.650576	0.904537	0.733262	0.6674	0.615255	0.43557	0.501089	0.843134	1.12568	0.307692	0.526749
ZNF662-HEK293 (ENCFF464MAI)	0.324503	0.553295	0.520548	0.39604	0.675676	0.405405	0.503817	0.56338	0.937306	0.857664	0.30303	0.474138
MYC-K562 (ENCFF465JKF)	0.165405	0.372989	0.653933	0.683951	0.699586	0.504309	0.523713	0.353698	0.676246	0.908066	0.135747	0.425678
ATF2-HEK293 (ENCFF467FLP)	0.628454	0.576422	0.953437	1.18833	0.475981	0.712826	0.993918	0.643087	1.05087	1.1801	0.242792	1.13428
NFYB-GM12878 (ENCFF467NRS)	0.143698	0.274273	0.626167	0.603048	2.76346	0.621172	2.22469	0.0831601	0.511928	0.65489	0.0757576	0.31981
HDAC2-H1 (ENCFF468CFJ)	0.128765	0.307299	0.493277	0.754595	0.427665	0.291962	0.218104	0.149068	0.643629	1.4167	0.238569	0.205218
POLR2A-H1 (ENCFF468LYO)	0.133935	0.445735	0.543226	0.415112	0.752313	0.364159	0.245326	0.383707	0.565165	0.730351	0.345212	0.305218
BCL11A-GM12878 (ENCFF468MFY)	0.325582	0.323671	1.05561	1.31841	0.708652	0.768767	0.647653	0.286783	0.890119	1.16999	0.104439	0.768119
PCBP1-HepG2 (ENCFF468MIF)	0.127928	0.299104	0.236987	0.283688	0.184784	0.170793	0.151655	0.0801603	0.430435	0.619244	2.36301	0.145912
MBD2-K562 (ENCFF470MLY)	0.105829	0.303213	0.393829	0.512183	0.895354	0.480533	0.40746	0.612245	0.508738	0.644267	0.151515	0.274164
CEBPB-HepG2 (ENCFF471HCD)	0.359301	0.771414	1.21317	0.979615	0.757061	0.827146	0.483145	0.470756	0.932573	1.23797	0.183727	1.03142
ARNT-K562 (ENCFF471ZTZ)	0.352464	0.791393	0.831826	1.07219	1.54744	0.655884	0.514974	1.78571	1.10444	1.14406	0.529248	0.617038
FOSL1-K562 (ENCFF473GCH)	0.194752	0.593191	0.816327	1.3885	0.790235	0.839917	0.650489	1.14068	1.08218	1.14398	0.0649351	0.90411
SUZ12-HepG2 (ENCFF473GYY)	0.05	0.106952	0.194049	0.103627	0.0896861	0.550314	0.922256	0	0.251346	0.4	0	0.0607287
CTCF-GM12878 (ENCFF473RXY)	0.266744	0.295137	1.14612	0.689388	0.53695	1.00199	0.447119	1.34448	0.71743	0.920786	0.134048	0.493678
MBD2-MCF-7 (ENCFF474AYD)	0.146973	0.235596	0.571316	0.55681	0.572896	0.526445	0.325076	0.875	0.673284	0.833106	0.045045	0.469436
HCFC1-K562 (ENCFF474NLG)	0.0764489	0.189644	0.415276	0.337739	0.308751	0.60686	0.843973	0.117878	0.391331	0.537029	0.136054	0.14988
SAP130-HepG2 (ENCFF474PQH)	0.240549	0.585128	0.711938	0.689013	0.628352	0.499655	0.363289	1.53631	0.817705	1.01132	0.403329	0.525166
ATF3-K562 (ENCFF475TQE)	0.142849	0.296953	0.527051	0.757979	0.470822	0.458524	0.829721	0.627306	0.565139	0.714655	0.0653595	0.611898
NONO-MCF-7 (ENCFF476URH)	0.378182	0.797971	0.415184	0.431034	0.485494	0.378501	0.425072	0.64	1.30675	0.574516	0.133333	0.28436
MIER3-HepG2 (ENCFF476VFJ)	0.236281	0.558229	0.746359	0.73698	0.594399	0.491651	0.355738	1.35392	0.884404	1.11494	0.326531	0.585774
GABPB1-HepG2 (ENCFF476ZWO)	0.146356	0.482199	0.430967	0.433427	0.463035	0.368282	0.230759	0.596133	0.504151	0.797058	0.405539	0.205808
KDM4B-K562 (ENCFF477FYN)	1.1514	0.379747	0.881801	0.551181	1.13537	0.542636	0.496084	1.19048	0.697674	0.880383	0	1.04693
SMARCA5-GM12878 (ENCFF478DRD)	0.22196	0.71423	0.684968	0.704801	0.43674	0.44842	0.374037	0.808898	0.804029	1.67147	0.192308	0.366972
SAFB-K562 (ENCFF478MPX)	0.0680862	0.086349	0.133879	0.0587372	0.127808	0.0626808	0.0511747	0.0497512	0.171065	0.308553	0	0.132492
SRSF4-HepG2 (ENCFF479TZM)	0.208393	0.335404	0.498246	0.326975	0.325815	0.196271	0.102421	0.545455	0.342466	0.554429	0.952381	0.442584
SKIL-K562 (ENCFF481WGW)	0.204592	0.55077	0.532047	0.636161	1.03622	0.453645	0.37851	3.70408	0.644107	0.933114	0.265781	0.344462
TAL1-K562 (ENCFF482CEV)	0.284472	0.409071	0.877241	1.17963	1.61763	1.24443	0.867848	1.11332	1.20791	1.30887	0.171103	0.756366
DRAP1-HepG2 (ENCFF482JUM)	0.173855	0.417317	0.56391	0.600793	0.734132	0.41282	0.314901	1.49495	0.693343	0.934752	0.212389	0.408364
GLI4-HEK293 (ENCFF482SMS)	0.0727127	0.525423	0.231497	0.268692	0.177573	0.184049	0.126303	0.186567	0.623629	0.525056	0.225564	0.124805
ZSCAN5A-HEK293 (ENCFF483STV)	0.135319	0.584198	0.215951	0.176089	0.26426	0.11732	0.601504	0.376812	0.449023	0.64062	0.40201	0.15873
RCOR1-K562 (ENCFF484CKD)	0.163801	0.39768	0.759197	1.07143	1.00616	0.797191	0.494505	0.620438	1.09279	1.91929	0.34965	0.432099
CBX1-K562 (ENCFF484DKT)	0.166531	0.541669	0.390846	0.464891	1.12866	0.33637	0.59824	1.21061	0.59002	1.62027	0.130719	0.197647
SUPT5H-K562 (ENCFF484HCG)	0.221464	0.939383	0.502839	0.299552	0.70183	0.277739	0.251039	0.709413	0.627322	0.60076	0.670886	0.367201
RNF2-K562 (ENCFF485MXM)	0.12493	0.233554	0.44098	0.640138	0.375361	0.332378	0.226269	0.27933	0.522371	0.793443	0	0.287081
CBX8-H1 (ENCFF485WCF)	0.0882536	0.175531	0.179372	0.343348	0.0544959	0.0459067	0.0193648	0	0.190114	0.440975	0	0.062435
HDAC2-K562 (ENCFF490VVG)	0.279547	0.834369	0.618086	0.852093	1.3831	0.666761	0.523589	1.75789	1.0998	1.31389	1.06487	0.498492
TBP-GM12878 (ENCFF490VYC)	0.187279	0.30255	0.675274	0.850811	0.505194	0.372523	0.372796	0.0965018	0.672902	1.00958	0.1766	0.420561
TAF15-HepG2 (ENCFF490ZAU)	0.0518917	0.175618	0.187953	0.173657	0.201275	0.0951835	0.0696224	0.136364	0.257229	0.5611	0.13834	0.0690608
ZSCAN23-HEK293 (ENCFF491HFW)	0.171613	0.916816	0.414889	0.471616	0.336775	0.25328	0.237676	0.77135	0.677525	0.869023	0.571429	0.48996
MAZ-MCF-7 (ENCFF492DZG)	0.106887	0.235983	0.409307	0.362047	0.277205	0.345343	0.213962	0.265823	0.449153	0.734483	0.188235	0.154332
FOXK2-K562 (ENCFF492GXZ)	0.336917	0.635453	0.638335	0.742574	1.36451	0.610472	0.524576	2.14597	0.842577	0.821895	0.813008	0.593013
STAT5A-GM12878 (ENCFF492YMU)	0.235675	0.449	0.794644	0.849528	0.460666	0.420322	0.385993	0.122699	0.727027	1.07825	0.145455	0.535429
NRF1-K562 (ENCFF493ABN)	0.21107	0.554899	0.623703	0.549628	1.11881	0.46093	0.384946	0.720093	0.646479	0.898194	0.256696	0.317711
EZH2-HepG2 (ENCFF493FED)	0.137831	0.156146	0.411032	0.564516	0.202117	0.261878	0.247025	0	0.468397	0.950226	0	0.177074
TCF12-K562 (ENCFF493TZM)	0.361194	0.729202	0.825341	1.18549	2.24279	1.19174	0.893844	3.41198	1.22949	1.19151	2.47117	0.829525
SNIP1-K562 (ENCFF494ZUY)	0.285422	0.737407	0.471162	0.271903	1.16099	0.285714	0.249781	0.603448	0.828002	0.559415	0.454545	0.249017
NCOA4-K562 (ENCFF495CSO)	0.353403	0.946377	0.464371	0.632184	1.54331	0.509305	0.28777	1.26126	1.29333	1.28477	0	0.365359
ZFP64-HEK293 (ENCFF495EIZ)	1.00862	4.13471	0.760645	0.610329	0.854943	0.580138	0.621302	0.292887	0.740449	0.756767	3.70079	0.705256
NFE2-K562 (ENCFF495MHZ)	0.501507	0.589885	0.943101	1.23226	1.26141	1.0633	0.833902	0.715564	1.05661	1.10839	0.184843	0.844715
NR3C1-A549 (ENCFF495YRW)	0.0299057	0.0863462	0.193281	0.225376	0.0834649	0.0894855	0.0726456	0.0516796	0.317872	0.453709	0.12987	0.0841622
ZNF529-HEK293 (ENCFF496DFA)	1.71507	1.37847	0.528942	0.558559	1.75386	0.574641	0.674677	7.67857	0.487979	0.582895	0.754717	0.611542
ZNF664-HEK293 (ENCFF497IKJ)	0.517307	1.36741	0.893113	1.00669	0.475504	0.341615	0.395811	0.191205	2.35437	3.15104	0.516934	0.867116
MITF-K562 (ENCFF497XOD)	0.560864	1.01309	0.844536	0.990668	1.31479	1.0732	1.81945	4.02705	0.94824	1.20789	0.294118	0.863744
STAT1-K562 (ENCFF498DOQ)	0.222603	0.396294	0.675676	0.674157	3.93564	0.983607	0.562914	0.588235	0.775	0.53455	0.5	0.240964
JUND-A549 (ENCFF499OUD)	0.115441	0.255423	0.609583	0.838215	0.297428	0.451429	0.300123	0.264901	0.775416	0.831096	0.0738916	0.584853
CHD4-GM12878 (ENCFF499ZPP)	0.39127	1.66434	0.870647	0.913462	0.736196	0.576577	0.540309	0.285714	0.746359	1.74174	0.294118	0.522565
RAD51-MCF-7 (ENCFF500ZLG)	0.25593	0.507642	0.712975	0.727273	0.732371	0.671693	1.51436	1.81034	0.752089	1.01463	0.111111	0.536028
FOXP1-HepG2 (ENCFF501KPU)	0.53465	1.19432	0.766917	0.545626	0.714466	0.63602	0.42682	2.36311	1.15187	0.782231	0.989011	0.768272
PRPF4-HepG2 (ENCFF501NHW)	0.212088	0.774557	0.721258	0.767635	0.45208	0.229965	0.160558	0.48951	0.664636	0.801448	0.533333	0.3861
MYC-A549 (ENCFF502JKO)	0.0884738	0.214607	0.421271	0.387469	0.127841	0.148148	0.145833	0.0549451	0.445783	0.724204	0.0487805	0.225922
ELF4-K562 (ENCFF502KHR)	0.27059	0.612379	0.577067	0.734723	1.22918	0.60094	0.726887	1.08722	0.760975	0.871415	0.541082	0.38405
ATF2-HepG2 (ENCFF502ZTC)	0.929913	0.592329	0.904118	1.15761	0.677113	1.03016	1.61046	1.24047	1.1963	1.16439	0.18479	1.14187
HDAC2-HepG2 (ENCFF503AZK)	0.266756	0.804137	0.480501	0.500642	0.553621	0.474562	0.241711	1.28631	1.13663	0.926596	0.545455	0.429983
ZNF781-HEK293 (ENCFF506LCO)	0.852196	4.17259	0.775041	0.523039	0.812343	0.521638	0.582943	0.254777	0.707911	0.726333	4	0.735908
ARNT-K562 (ENCFF507MGL)	0.36274	0.998352	0.592618	0.744966	1.6321	0.52514	0.47376	2.12679	0.935184	1.08431	0.572687	0.435967
RFX1-HepG2 (ENCFF507RHE)	0.196382	0.405396	0.52578	0.402439	1.23061	0.475782	0.377792	0.743494	0.622624	0.834772	0.372671	0.459242
SUZ12-K562 (ENCFF507XOB)	0.13562	0.199971	0.407754	0.626506	0.252226	0.246914	0.244898	0	0.3722	0.758008	0.144928	0.278129
NRF1-H1 (ENCFF508IBP)	0.0261851	0.0697512	0.151075	0.138249	0.210016	0.0414938	0.0270544	0	0.159453	0.267675	0	0.0671785
LARP7-K562 (ENCFF511OXK)	0.342396	1.50295	0.352754	0.503089	0.914272	0.21777	0.209552	0.555556	0.879312	0.55483	0.497512	0.218373
ZMYM3-K562 (ENCFF511QHY)	0.670907	1.41226	0.880549	1.33202	0.422985	0.362065	0.74252	0.210526	1.77599	5.75503	0.758534	0.413635
ZNF350-HEK293 (ENCFF512YNV)	0.574624	0.256145	0.85697	1.067	1.82398	0.781499	1.63227	1.77305	0.73913	0.981241	0	1.24626
ZNF217-GM12878 (ENCFF513RIQ)	0.478855	0.93781	0.903065	0.983429	0.609497	0.472508	0.53853	0.559524	0.846848	1.64816	0.251716	0.727068
ARID3A-HepG2 (ENCFF514OYL)	0.345109	0.514157	1.03887	1.0045	0.57775	0.692786	0.409409	0.935094	1.04922	1.19218	0.189873	0.956739
ETV6-GM12878 (ENCFF516AJC)	0.781594	1.19457	1.57451	0.616016	0.482759	0.61849	0.9082	0.304878	1.01095	1.33974	0.125	1.09346
ZNF580-HepG2 (ENCFF516QUQ)	0.185537	0.62044	0.650394	0.649652	0.490553	0.448297	0.288354	1.20207	0.775646	1.0746	0.48913	0.35419
GABPB1-K562 (ENCFF517KRT)	0.241607	0.550154	0.561335	0.615551	1.1607	0.605966	0.57245	0.935143	0.748674	0.852164	0.438957	0.285242
CUX1-K562 (ENCFF517YCC)	0.346667	0.432572	0.984195	1.25323	1.28508	0.980663	0.535754	1.87215	1.06178	1.05281	0.17094	0.860806
NBN-MCF-7 (ENCFF518OUJ)	0.520038	0.438552	0.759703	0.487805	0.655608	0.49	0.657574	0.5	1.12213	1.02459	0	0.761015
ZNF48-HEK293 (ENCFF519CSQ)	0.348837	0.622336	0.595745	0.491803	0.760456	0.324324	0.41543	0	0.657084	0.30426	0	0.35461
ZNF169-HEK293 (ENCFF520EUT)	0.252037	0.987598	0.316456	0.317919	1.44111	0.566219	0.414279	0.865385	0.757417	0.520347	0.909091	0.328068
ZFP36-K562 (ENCFF521CRG)	0.187422	0.413642	0.731944	0.881982	0.884311	0.418659	1.01019	0.210773	2.84521	4.31966	0.136986	0.260759
ZC3H11A-K562 (ENCFF522JRK)	0.147551	0.494537	0.665434	0.557621	0.448833	0.404372	0.210748	0.0925926	0.546678	0.83919	0.232558	0.186047
RBM22-K562 (ENCFF522JUV)	0.145456	0.327769	0.379134	0.262032	0.202616	0.128132	0.125956	0.0378788	0.360092	0.551612	0.26936	0.295529
SIN3A-A549 (ENCFF522RIA)	0.153407	0.41053	0.586146	0.671141	0.253605	0.259457	0.19824	0.202429	0.800649	1.10338	0.350195	0.36564
MLX-HepG2 (ENCFF522XCQ)	0.201469	0.458618	0.652903	0.690661	0.634146	0.500165	0.334012	1.79743	0.868328	1.08701	0.47138	0.482609
SMC3-HepG2 (ENCFF525EJQ)	0.280237	0.359078	1.18877	0.849867	0.517075	0.963661	0.480034	1.0394	0.85678	1.03704	0.197842	0.607713
MIXL1-HepG2 (ENCFF525IST)	0.279081	0.554013	0.881426	0.806271	0.697549	0.641892	0.359298	2.1609	0.903554	1.14142	0.358362	0.633723
ELF1-K562 (ENCFF526EEI)	0.253382	0.540402	0.621034	0.849331	1.00774	0.562953	0.553329	0.441676	0.729412	0.991931	0.40856	0.409778
DACH1-K562 (ENCFF526HLP)	0.44158	0.73651	0.76274	1.00087	1.13459	1.15131	0.58508	2.3913	0.991344	1.34359	0.460048	0.798376
MTA3-MCF-7 (ENCFF527ALV)	0.286655	0.628284	0.475126	0.461216	0.528365	0.35	0.300777	0.595238	0.895284	0.532359	0.319149	0.239693
ZKSCAN8-K562 (ENCFF529FWJ)	0.367997	0.903947	0.897944	1.25055	2.24606	0.892102	0.673021	1.23162	1.56127	1.56241	0.321543	0.753317
GTF2F1-K562 (ENCFF530FZL)	0.225433	0.624174	0.405374	0.53357	1.12932	0.468156	0.320371	1.25864	0.666896	0.741871	0.299728	0.268762
TARDBP-HepG2 (ENCFF530LSA)	0.0863898	0.0739086	0.148631	0.1341	0.162003	0.0814448	0.0628077	0	0.138381	0.303447	0.115607	0.130372
MAFK-A549 (ENCFF530ZTE)	0.74865	0.597867	1.18125	1.10189	1.26344	0.85237	0.712398	0.755437	1.05662	1.05673	0.226337	1.17466
POLR2A-A549 (ENCFF532MZI)	0.0574223	0.218516	0.273852	0.25915	0.197491	0.180672	0.126763	0.0758853	0.401849	0.564389	0.226171	0.115796
ELF1-A549 (ENCFF533NIV)	0.112593	0.268137	0.473394	0.545822	0.204712	0.433655	0.269872	0.170316	0.638869	0.798226	0.238095	0.221449
CREM-GM12878 (ENCFF534CKB)	0.267414	0.411259	0.838511	0.864553	0.535677	0.519481	0.513279	0.445753	0.700897	1.01074	0.121766	0.690234
ZNF680-HEK293 (ENCFF535VSU)	0.666284	1.53761	0.545565	0.782809	4.99277	0.810461	0.594084	0.897098	0.876672	0.655443	1.00917	0.47968
KAT8-HepG2 (ENCFF537AFF)	0.250551	0.585097	0.692724	0.693983	0.64005	0.50106	0.354932	1.33418	0.762261	1.01724	0.264741	0.513206
ZNF596-HEK293 (ENCFF538OEZ)	0.226688	0.614657	0.458106	0.565302	0.653309	0.653385	0.834532	0.648855	0.482078	0.662855	0.576271	0.459906
ZBTB33-GM12878 (ENCFF539CKD)	0.410489	1.50904	0.797502	0.454951	1.23671	0.477334	0.895305	5.48969	0.670269	0.797259	0.95	0.530092
ZNF24-HepG2 (ENCFF539NTA)	0.270067	0.614198	0.587463	0.738714	0.40599	0.485597	0.400404	0.82397	1.99101	1.25345	0.145985	0.396913
RNF2-K562 (ENCFF539WLH)	0.945586	1.15597	0.728953	0.873694	0.839547	0.300879	0.292102	0.78125	0.58502	0.589701	0.340909	0.698287
PRDM10-HEK293 (ENCFF540BMV)	0.274331	0.849591	0.740796	0.79226	0.573259	0.530737	0.534573	0.626231	0.853915	0.92906	0.259067	0.733213
POLR2AphosphoS5-K562 (ENCFF542DOG)	0.174086	0.456929	0.614501	0.713092	0.856333	0.58664	0.374883	0.502839	0.716254	0.804582	0.204082	0.461077
SOX13-HepG2 (ENCFF543UJL)	0.251884	0.456176	0.770519	0.784884	0.88688	0.705659	0.340791	2.23195	0.921185	1.02835	0.423729	0.731148
CTCF-A549 (ENCFF543VGD)	0.26633	0.282892	1.14306	0.770727	0.536621	0.908493	0.445904	1.12161	0.731664	0.905033	0.154028	0.552317
TARDBP-MCF-7 (ENCFF544CYG)	0.193332	0.471234	0.477352	0.40887	0.436278	0.383115	0.236967	1.2987	0.688971	0.715998	0.282258	0.343079
TAF1-GM12878 (ENCFF544NRC)	0.0742145	0.191726	0.383469	0.321877	0.295208	0.234483	0.241454	0.0840336	0.377247	0.59252	0.0589971	0.132466
ZNF143-GM12878 (ENCFF544NXC)	0.220563	0.462416	0.687606	0.538029	0.615639	0.58245	0.654378	1.95618	0.663652	1.09771	0.121212	0.299422
PKNOX1-K562 (ENCFF544XKC)	0.358171	0.699348	0.823402	1.05143	1.67027	0.897194	0.787101	1.44284	1.07328	1.01693	0.252613	0.739902
ZNF24-K562 (ENCFF545DAF)	0.312589	0.802773	0.742651	1.00193	1.80497	0.761337	0.608557	2.12121	2.26526	1.36342	0.621469	0.590472
ZNF740-K562 (ENCFF545RHH)	0.435653	1.14993	0.84122	0.755082	6.51987	1.4055	0.81321	6.15385	0.851149	1.01991	1.73611	0.716389
ZNF501-HEK293 (ENCFF545SII)	0.145176	0.507728	0.403112	0.46035	0.278384	0.198135	0.164305	0.610932	0.546582	0.761522	0.357815	0.278013
ETV6-K562 (ENCFF545VNY)	0.199721	0.501282	0.548535	0.972222	1.05078	0.699007	0.478863	0.823529	0.847359	0.95065	0.41958	0.458901
EP300-HepG2 (ENCFF547POU)	0.291345	0.460599	0.926524	1.0305	0.79464	0.7103	0.435664	1.26418	1.06086	1.18976	0.242057	0.825654
BRCA1-K562 (ENCFF549GMO)	0.897335	0.195188	0.326531	0.151515	0.513447	0.698324	0.406824	0	0.604839	0.445344	0	0.622711
GATAD2B-K562 (ENCFF549KOD)	0.264355	0.274363	0.62904	0.757671	1.10133	0.571784	0.321261	1.52174	0.64643	0.906828	0.11583	0.598456
EP300-K562 (ENCFF549TYR)	0.280551	0.411671	0.780954	1.08254	1.50114	0.931217	0.64441	1.05894	0.999257	1.06234	0.168856	0.836145
RFX3-HepG2 (ENCFF552URL)	0.151818	0.345245	0.496939	0.364865	0.927226	0.438517	0.25864	0.711462	0.583967	0.840724	0.267857	0.389769
FOXA1-HepG2 (ENCFF553PWA)	0.461121	0.478955	1.17296	1.07779	0.852126	0.784597	0.472569	1.68593	1.26448	1.18086	0.26465	1.08266
ZBTB20-HEK293 (ENCFF553QNS)	0.130869	0.389777	0.981558	0.529295	0.311755	0.267892	0.183276	0.485491	0.606448	0.828416	0.195272	0.275446
ZNF207-HepG2 (ENCFF556DEP)	0.233631	0.283901	0.29877	0.422535	0.421875	0.263158	0.321932	0.357143	0.704846	0.538519	0	0.164384
ELK1-GM12878 (ENCFF556JBS)	0.0779376	0.163681	0.354719	0.325733	0.214058	0.180077	0.155576	0.0340136	0.413517	0.653604	0.261438	0.171518
JUND-GM12878 (ENCFF556PIY)	0.243148	0.292797	0.824138	0.96732	0.473258	0.522849	0.432013	0.177936	0.656817	0.982013	0.0645161	0.51638
ZNF184-K562 (ENCFF556YCY)	1.12309	1.20321	1.03754	0.480315	0.983359	0.322753	0.311446	0.555556	0.857664	0.567586	0.636364	0.292872
YY1-K562 (ENCFF557DSM)	0.0801906	0.164305	0.207645	0.292505	0.875486	0.197842	0.671378	0.0591716	0.249828	0.295544	0	0.133543
STAT1-GM12878 (ENCFF557HJB)	0.0917986	0.353318	0.4536	0.420168	0.301639	0.227577	0.176471	0.757576	0.458117	0.826799	0.268817	0.157394
ZBTB33-HepG2 (ENCFF557KGA)	0.0661994	0.0987898	0.40107	0.26178	0.207424	0.240602	0.22997	1.02564	0.376756	0.44626	0.222222	0.319149
HMBOX1-K562 (ENCFF558DSF)	0.319964	0.640599	1.08248	1.3642	1.77454	1.01955	0.74406	1.49485	1.21196	1.56177	0.455235	0.951142
EGR1-K562 (ENCFF558JBX)	0.241949	0.873186	0.49176	0.569871	0.766023	0.451285	0.447146	0.648078	0.736985	0.762657	0.232221	0.382022
ZNF248-HEK293 (ENCFF558QMJ)	1.26045	0.772223	0.283883	0.330882	0.871694	0.390995	0.415704	0.344828	0.70087	0.323295	0.408163	0.455927
REST-K562 (ENCFF558VPP)	0.163669	0.227766	0.696634	1.21726	0.707556	0.833717	0.417746	0.632184	1.00257	0.975933	0.103448	0.453849
ZNF292-HEK293 (ENCFF559OMC)	0.740656	3.38692	0.645161	0.456621	0.810811	0.446281	0.429864	0.352941	0.708661	0.755926	2.58065	0.711207
HNRNPUL1-HepG2 (ENCFF560CMG)	0.324248	0.29149	0.629761	0.572519	0.553217	0.270806	0.155743	0.340136	0.538151	0.777726	0	0.550218
TRIP13-K562 (ENCFF561IZB)	0.352113	0.761508	0.578292	0.839161	1.71402	0.538373	1.06371	0.666667	0.882983	0.598185	0.377358	0.470958
ZNF157-HEK293 (ENCFF561OIO)	0.307916	0.74692	0.519958	0.571429	0.583658	4.14189	0.643413	0.723684	0.756677	0.742638	0.12987	0.446429
ZBTB2-K562 (ENCFF561USY)	0.213657	0.695435	0.48099	0.585825	1.14748	0.565738	0.280871	1.55059	0.831354	0.863734	0.424528	0.339731
HDGF-K562 (ENCFF561WNI)	0.254373	0.9211	0.568801	0.61442	0.922739	0.389262	0.417292	1.20267	1.25816	0.952234	0.692641	0.358625
HDAC2-K562 (ENCFF562JDH)	0.270403	0.849578	0.731164	0.991969	1.22025	0.588235	0.487015	2.01238	1.05492	1.89697	0.530504	0.497583
ZNF444-MCF-7 (ENCFF563AEQ)	0.230738	0.617776	0.646385	0.545167	0.478351	0.458915	0.255581	6.99376	0.744721	1.12772	0.741935	0.267912
BCLAF1-GM12878 (ENCFF563QBC)	0.233917	0.429515	0.818271	0.845852	0.396162	0.499252	0.394341	0.150215	0.73774	1.08716	0.233463	0.509623
ZNF580-HEK293 (ENCFF563QQH)	0.934202	1.0081	0.455118	0.873321	0.392209	0.311272	0.392353	0.574586	0.660897	1.15552	0.471698	0.380184
ELF1-K562 (ENCFF564WEB)	0.126632	0.27191	0.472995	0.655631	0.665895	0.692944	0.72838	0.257475	0.689928	0.808428	0.152801	0.263158
ZNF592-GM12878 (ENCFF566YUW)	0.245692	0.315078	0.827331	0.870994	1.48683	0.50617	0.48502	1.45923	0.555	1.05268	0.12766	0.49101
CHD2-HepG2 (ENCFF567BMG)	0.0512761	0.118788	0.219512	0.20436	0.128683	0.206316	0.364204	0.217391	0.334967	0.504036	0.0666667	0.186807
MNT-K562 (ENCFF567GSX)	0.231755	0.643825	0.586471	0.62169	0.89994	0.448295	0.55562	1.89953	0.731772	0.914069	0.892351	0.434598
ZNF217-MCF-7 (ENCFF567MGV)	0.271295	0.481893	0.784454	0.742574	0.777844	0.658611	0.467656	1.97086	0.805136	0.989749	0.163711	0.517331
MYC-H1 (ENCFF569IGP)	0.0806928	0.149511	0.366406	0.339806	0.616518	0.33366	0.176371	0.122951	0.33346	0.494067	0.20202	0.155743
NONO-HepG2 (ENCFF569XCA)	0.424254	0.498018	0.168067	0.401786	0.558659	0.296296	0.231293	0.128205	1.01904	0.230856	0.425532	0.140281
KDM6A-HepG2 (ENCFF570QVI)	0.282716	0.550555	0.799211	0.787172	0.79987	0.657742	0.410814	1.9666	1.02284	1.25751	0.351438	0.611588
ZNF623-HEK293 (ENCFF572DQF)	0.386814	1.9243	0.607626	0.482955	0.438204	0.399229	0.472827	0.259965	4.13578	0.85636	1.61404	0.415698
ZNF510-HEK293 (ENCFF572WXJ)	0.832251	1.96258	0.848361	0.649926	1.95286	0.65762	0.758247	3.90351	0.659709	0.835987	1.2381	0.698324
CUX1-MCF-7 (ENCFF572YVL)	0.621727	0.628585	1.1197	0.996843	1.02238	0.872716	0.447807	3.14199	1.10251	1.12516	0.310881	1.09267
SP1-HepG2 (ENCFF573ALP)	0.222853	0.276522	0.232843	0.049505	0.19084	0.150602	0.201342	0	0.559567	0.239589	0.285714	0.165289
RUNX1-K562 (ENCFF573DRR)	0.178293	0.305694	0.480816	0.70568	0.932904	0.436756	0.34785	1.36612	0.523724	0.725155	0.280374	0.531915
JUN-K562 (ENCFF573GQX)	0.212088	0.377123	0.813542	1.64773	0.744004	0.737179	0.667892	0.552486	1.24816	1.2423	0.105263	0.999124
TRIM25-K562 (ENCFF574LAO)	0.317682	1.38744	0.559148	0.625931	1.1466	0.335335	0.212208	1.12195	1.1132	0.804011	0.721649	0.235947
TBX3-HepG2 (ENCFF574YMJ)	0.294388	0.51582	0.743008	0.807799	0.607546	0.572852	0.392277	2.00637	1.06919	1.13135	0.52459	0.82598
GABPA-MCF-7 (ENCFF575FVP)	0.255644	0.483101	0.557173	0.571895	0.307132	0.292569	0.323852	0.0625	0.612986	0.757838	0.344828	0.361446
MEF2A-K562 (ENCFF577UJR)	0.27384	0.260285	0.726916	1.31579	1.01761	0.652681	0.515723	0.545455	0.776892	1.19912	0	0.8
ZSCAN9-HepG2 (ENCFF579BTD)	0.21986	0.535335	0.717603	0.650721	0.543421	0.488381	0.318572	0.897098	0.786614	1.03444	0.27907	0.452533
HDAC3-K562 (ENCFF580DYE)	0.399358	0.590491	0.845975	1.01858	1.93733	0.846649	0.599127	2.39224	0.974793	1.08108	0.495495	0.775781
ZNF132-HEK293 (ENCFF580LHX)	0.70626	0.229446	1.27273	0.47619	0.575221	3.48066	0.885714	1.25	0.919811	1.56818	0	1.35135
SIN3A-MCF-7 (ENCFF580NQL)	0.128276	0.315351	0.451066	0.364827	0.287577	0.285523	0.223632	0.440835	0.505983	0.727768	0.3	0.228729
RELA-K562 (ENCFF580QGA)	0.285305	0.82214	0.720753	0.901202	3.62908	1.15155	0.727008	4.04494	0.898272	1.20886	1.52466	0.485374
NEUROD1-K562 (ENCFF581YKY)	0.0949287	0.252754	0.465643	0.722291	0.644644	0.467871	0.32503	0.393258	0.639392	0.80702	0.171233	0.371585
ZNF282-K562 (ENCFF581ZZT)	0.154485	0.450622	0.500448	0.490524	0.885299	0.44999	0.330641	1.74484	0.627747	0.886774	0.335366	0.290899
CREB3L1-K562 (ENCFF582YPB)	0.170432	0.492538	0.548191	0.515993	0.842554	0.408902	0.474782	1.16379	0.597306	0.887559	0.329218	0.270117
NR3C1-K562 (ENCFF583CIY)	0.25332	1.16378	0.387858	0.740741	0.742232	0.246734	0.209815	0.609756	0.842861	0.747937	0.609756	0.241546
MYNN-K562 (ENCFF583DZD)	0.175174	0.447051	0.571021	0.639913	0.830506	0.648148	0.368185	0.699301	0.776841	0.930503	0.122699	0.464943
CCAR2-K562 (ENCFF583GKE)	0.144196	0.518784	0.75188	1.04478	0.817121	0.666667	0.3	0.8	0.947955	0.729927	0.714286	0.367647
KDM5A-H1 (ENCFF583YFS)	0.029067	0.127417	0.205444	0.115607	0.266667	0.0995355	0.0536616	0.0568182	0.318136	0.532588	0.133333	0.0780572
TBP-HepG2 (ENCFF584CNF)	0.100154	0.27905	0.396875	0.441687	0.571832	0.348874	0.222222	0.42029	0.52638	0.749848	0.231884	0.259657
RAD21-HepG2 (ENCFF584YYH)	0.262031	0.283928	1.14688	0.7528	0.545052	0.990212	0.454764	1.20245	0.724929	0.939536	0.185185	0.539508
CTCF-MCF-7 (ENCFF586KIH)	0.327223	0.319243	1.27662	0.906645	0.670618	1.23496	0.62797	1.45464	0.773444	0.932432	0.177515	0.573607
NEUROD1-MCF-7 (ENCFF587EOD)	0.30951	0.525193	0.6711	0.798122	1.03165	0.605177	0.377082	2.04082	1.05263	0.879231	0.196078	0.713547
ZZZ3-K562 (ENCFF588OLK)	0.325593	0.674541	0.492114	0.371353	0.51049	0.220228	0.164002	0.47619	0.602028	0.686008	0.246914	0.605701
ZBTB8A-K562 (ENCFF589EVD)	0.757202	0.358354	0.683371	0.34188	0.849515	0.384615	0.289436	0.666667	0.747986	0.662921	0.526316	0.873362
ZBTB1-HEK293 (ENCFF589WFG)	0.227352	0.73554	0.377207	0.625954	0.30303	0.1998	0.1521	0.292683	0.491958	0.67578	0.380952	0.511785
TRIM28-K562 (ENCFF591BIT)	1.72328	0.707998	0.476297	0.378151	3.66305	0.857909	1.18673	5.5	0.396745	0.356654	0.465116	0.758592
ZNF213-HEK293 (ENCFF592OWO)	0.285483	1.07998	0.502785	0.481041	0.389532	0.233514	0.237038	0.740741	0.505282	0.881868	0.707965	0.462893
BATF-GM12878 (ENCFF593FBF)	0.424903	0.385625	1.14681	1.2616	0.751167	0.908088	0.803299	0.347826	1.06678	1.2781	0.121581	1.06256
NR2C2-K562 (ENCFF594LCH)	0.111842	0.188976	0.981818	0.491803	0.309278	0.178571	0.138889	0.714286	0.472727	0.693642	0	0.0628931
FOXA1-MCF-7 (ENCFF596OJV)	0.827651	0.932486	1.02724	0.934088	0.994347	0.76835	0.50173	1.39744	1.24316	0.927186	0.405244	1.33617
ZMIZ1-K562 (ENCFF597DIY)	0.0640512	0.215495	4.17284	0.275229	0.285036	0.440678	0.270677	0.540541	0.686528	1.03825	0	0.121457
IKZF3-HEK293 (ENCFF598MEF)	0.146115	0.297098	0.552895	0.815003	0.348218	0.328893	0.242329	1.11588	0.605816	0.849703	0.135338	0.513143
ZBTB40-HepG2 (ENCFF598VEK)	0.579608	0.66884	4.70206	0.59854	0.578331	0.492992	0.483612	0.382979	0.77751	0.66375	2.05882	0.453662
RB1-GM12878 (ENCFF601XVA)	0.120354	0.349743	0.515561	0.446215	0.297439	0.307266	0.184231	0.703576	0.470861	0.796833	0.28169	0.193441
ZNF589-K562 (ENCFF602AXP)	0.309595	0.789437	0.839904	0.988584	1.82241	0.845357	0.676552	1.04862	0.962422	1.2178	0.289389	0.72963
ZNF407-K562 (ENCFF602CFZ)	0.376963	0.992908	0.467626	0.308824	1.07792	0.413553	0.282108	1.08911	0.773556	0.625567	0.608696	0.188934
CHAMP1-K562 (ENCFF602FRL)	0.739616	1.23003	0.71477	0.573566	2.34407	0.675325	1.65356	3.56061	0.710069	0.613467	2.51799	0.601284
ESRRA-K562 (ENCFF602OKQ)	0.203582	0.535696	0.623683	0.822443	1.23618	0.590415	0.560614	1.81678	0.873486	2.01624	0.423729	0.465215
ZBTB1-MCF-7 (ENCFF603AWL)	0.278027	0.868742	0.620253	0.714286	0.56051	1.07266	0.667203	0.655738	1.82614	0.810979	0	0.393873
ZNF574-MCF-7 (ENCFF603ZTG)	0.329856	0.568489	0.817996	0.392157	0.462963	0.497057	0.390752	0.443038	0.696691	0.822949	0.277778	0.912343
HDAC1-K562 (ENCFF605KFA)	0.65432	0.580175	0.879382	0.859031	1.63037	0.677722	0.454882	1.65468	1.15934	1.4993	0.285714	0.854022
ZNF645-HEK293 (ENCFF605RAD)	0.0984672	0.821967	0.268725	0.485651	0.217765	0.161765	0.163934	0.472973	0.569878	0.58698	0.352941	0.213556
CEBPG-K562 (ENCFF606CCB)	0.675343	0.930453	1.15113	1.22112	0.974474	0.837669	0.83072	0.549656	1.06332	1.27455	0.459127	1.61271
SIX5-GM12878 (ENCFF606WUV)	0.0431344	0.12876	0.230439	0.130841	0.13882	0.709265	1.4277	0.060241	0.176411	0.307329	0.0990099	0.123865
CHD1-H1 (ENCFF607EOG)	0.0754859	0.254107	0.227948	0.212766	0.79955	0.19802	0.0965873	0.306122	0.328781	0.385882	0	0.0484653
ATF2-GM12878 (ENCFF609KOY)	0.356012	0.518241	1.013	1.12195	0.544106	0.572488	0.597129	0.285481	0.860637	1.17719	0.184615	0.755923
ZNF3-HepG2 (ENCFF609WOU)	0.269564	0.791384	0.909091	0.89404	0.522599	0.507205	0.421812	0.293333	1.77218	1.78272	0.189573	0.708692
EHMT2-HepG2 (ENCFF609YST)	0.338945	0.662769	1.13257	1.13918	0.805723	0.921922	0.70284	0.482625	1.18509	1.40287	0.30303	0.771881
TOE1-MCF-7 (ENCFF611NRE)	0.295046	0.320606	0.686567	0.631127	0.65069	0.790885	1.56944	1.89107	0.646261	1.09061	0.0647249	0.693672
GLIS1-HEK293 (ENCFF611XTK)	0.188515	0.631234	0.686173	0.72964	0.413055	0.485804	0.417857	0.805288	0.746113	0.940627	0.186782	0.333945
ZNF398-HEK293 (ENCFF612GGC)	0.146998	0.328611	0.367171	0.55585	0.365431	0.312329	0.31679	0.230701	0.711686	0.720333	0.346457	0.292556
KDM1A-HepG2 (ENCFF613LYW)	0.314993	0.770007	0.942112	1.08392	0.597418	0.563852	0.498017	0.695986	1.22173	2.15655	0.463792	0.653134
MEIS2-K562 (ENCFF613RNG)	0.370026	0.511622	0.853058	1.19879	1.54566	0.918171	0.777509	1.64948	1.06646	1.04613	0.271282	0.942921
ZKSCAN1-HepG2 (ENCFF614VFL)	0.157178	0.529675	0.81055	0.707965	0.294995	0.378221	0.27751	0.354331	3.34612	2.26391	0.075188	0.436187
ZNF592-MCF-7 (ENCFF615FIR)	0.304183	0.681614	0.689655	0.416667	2.08791	1.13402	0.611979	0.810811	1.62978	1.11566	0	0.332103
NR2F6-HepG2 (ENCFF615JCW)	0.235799	0.699743	0.767497	0.797327	0.700656	0.63328	0.3736	1.78618	0.900873	1.13785	0.494438	0.518489
KDM3A-HepG2 (ENCFF615ZNL)	0.167161	0.542183	0.611742	0.4636	0.400489	0.352095	0.242028	1.25	0.652632	0.991673	0.384615	0.314584
MITF-K562 (ENCFF616LVN)	0.129695	0.341441	0.540019	0.864865	1.33081	0.741483	0.649826	1.81481	0.60437	0.881807	0.0699301	0.478395
TAF15-K562 (ENCFF617CAZ)	0.0735294	0.275039	0.30303	0.0934579	0.265252	0.123839	0.0969305	0.25	0.287206	0.312139	0	0.162602
CHD1-H1 (ENCFF617RGJ)	0.103382	0.393304	0.408399	0.22933	0.601259	0.105122	0.058044	0.0934579	0.478846	0.718202	0	0.140089
TEAD2-K562 (ENCFF619BDC)	0.342569	0.580156	0.833666	0.974441	4.39377	1.32867	0.782788	3.59073	0.947938	1.07681	0.447761	0.666667
KLF1-HEK293 (ENCFF620ZDF)	0.193311	0.855367	0.481275	0.459281	0.45569	0.390178	0.397241	0.736842	0.611889	0.7477	1.45411	0.272555
ZNF785-HEK293 (ENCFF622OQC)	0.110942	0.808246	0.235878	0.18226	0.280464	0.186698	0.179988	0.225564	0.467723	0.576838	0.141844	0.165069
SMARCE1-K562 (ENCFF622RBW)	0.369029	0.871678	0.737142	1.05796	1.50235	0.737218	0.564777	2.2053	1.0811	1.08508	0.567901	0.725973
NR2F1-HepG2 (ENCFF622VPB)	0.191005	0.694658	0.765297	0.705128	0.6399	0.693025	0.390083	1.81452	0.941445	1.22904	0.32967	0.520771
AGO2-HepG2 (ENCFF622VSV)	0.115397	0.382309	0.383059	0.360843	0.252424	0.193224	0.155943	0.207301	0.430078	0.704319	0.313505	0.215231
TRIM22-HepG2 (ENCFF623ALA)	0.503661	0.500963	0.224261	0.19685	0.466321	0.304288	0.382409	0.365854	0.929878	0.272817	0.212766	0.183946
SAFB2-K562 (ENCFF624NUZ)	1.47208	0.397727	0.487805	2	0.652174	0.416667	0.517241	0	0.105263	0.421053	0	0.769231
HLF-HepG2 (ENCFF624SFC)	0.682832	0.636929	1.1639	1.17884	0.812888	1.15751	0.935834	0.603015	1.08471	1.69114	0.180328	1.34684
BCL3-GM12878 (ENCFF625SHY)	0.280699	0.411409	0.891871	0.849057	0.463472	0.576322	0.555403	0.0862069	0.776898	1.06037	0.296296	0.65718
RNF2-A549 (ENCFF626AQW)	0.464074	0.33712	0.437986	0.485133	0.396575	0.165245	0.155371	0.147059	0.432073	0.589407	0.227273	0.257009
PHF8-K562 (ENCFF626KTJ)	0.11115	0.337898	0.34911	0.323895	0.549865	0.198198	0.189157	0.320611	0.446	0.701654	0.207756	0.131312
TBL1XR1-K562 (ENCFF626MVT)	0.210898	0.360657	0.699321	1.10056	1.12401	0.722419	0.441577	0.731293	0.875507	0.950783	0.139665	0.558559
NFIC-GM12878 (ENCFF628QJU)	0.421684	0.554696	1.00435	1.13715	0.628968	0.642219	0.605137	0.2547	0.899734	1.17701	0.252294	0.866335
CHD7-H1 (ENCFF628RLE)	0.335493	0.307775	0.909304	0.71753	2.15978	0.635526	0.364987	0.726073	0.659681	0.759929	0.308642	0.792683
MNT-MCF-7 (ENCFF628SBD)	0.235885	0.409709	0.666855	0.59695	0.476102	0.521006	0.427935	0.48951	0.696182	0.880707	0.204342	0.517832
JUN-K562 (ENCFF629BFI)	0.21171	0.399747	0.683437	1.08144	0.781354	0.701657	0.620453	0.592021	0.924573	1.01063	0.115741	0.820445
TBP-H1 (ENCFF629MBV)	0.0720582	0.217354	0.313995	0.232648	0.701516	0.276843	0.158218	0.292683	0.307514	0.500452	0.226757	0.117467
ZNF280D-HEK293 (ENCFF629SHB)	1.60157	1.01237	0.319773	0.402145	0.913696	0.354658	1.05455	3.50109	0.587029	0.659957	0.557491	0.320415
POLR2AphosphoS2-GM12878 (ENCFF630NFM)	0.110792	0.329454	0.525094	0.48097	0.260688	0.262512	0.193681	0.0831025	0.571099	0.871844	0.201511	0.257398
SMAD1-GM12878 (ENCFF632MBO)	0.253912	0.497266	0.760569	0.732064	0.631268	0.482759	0.455403	0.453515	0.774931	1.04529	0.0769231	0.455433
GATA1-K562 (ENCFF632NQI)	0.253697	0.322403	0.819312	1.43058	1.38533	1.15745	0.727748	0.557491	1.26625	1.3465	0.104895	0.877898
EGR2-HEK293 (ENCFF632ZBP)	0.214097	0.575118	0.495511	0.582418	0.387418	0.488415	0.579074	0.473173	1.10214	0.814331	0.30303	0.40193
BMI1-K562 (ENCFF633VCV)	0.23917	0.253282	0.327869	0.454545	1.44214	0.326442	0.122601	0.39604	0.381232	0.657782	0.15873	0.312945
MYC-K562 (ENCFF634AYU)	0.103858	0.282863	0.443822	0.606061	0.457016	0.354589	0.384729	0.357143	0.634393	0.869036	0.248756	0.258964
ZNF175-HEK293 (ENCFF637SBD)	0.180537	0.563991	0.295699	0.103093	0.325815	0.273973	0.111111	0.882353	0.656934	0.647668	0	0.194175
NRF1-K562 (ENCFF638YFC)	0.210521	0.556513	0.608229	0.540591	1.09307	0.398037	0.349351	0.794224	0.608415	0.891298	0.291508	0.298614
ZBTB33-A549 (ENCFF639NGJ)	0.133654	0.315754	0.528239	0.723598	0.29703	0.321572	0.231694	0.287474	0.753562	0.86298	0.0772201	0.41116
AGO1-HepG2 (ENCFF639TOU)	0.0658333	0.318445	0.273627	0.226401	0.214407	0.136112	0.107423	0.104948	0.367925	0.691349	0.198511	0.111436
ZNF473-HEK293 (ENCFF641HNH)	0.201724	0.587629	0.252672	0.334572	0.491979	0.418605	0.330579	0.449438	0.991552	0.517785	0	0.213816
THAP1-K562 (ENCFF641LJY)	0.0280649	0.112246	0.151267	0.189274	0.147941	0.110999	0.0784122	0.0847458	0.233516	0.384999	0.173913	0.0699301
CBFA2T2-K562 (ENCFF642BNC)	0.31649	0.65794	0.825512	1.11021	2.08626	1.22355	1.29944	4.09091	1.12838	1.20507	2.57649	0.744772
ZNF687-GM12878 (ENCFF643OWO)	0.217013	0.44826	0.809422	0.778386	0.932967	0.515889	0.573057	0.710824	0.684647	1.13341	0.130814	0.428665
CDC5L-K562 (ENCFF643TEZ)	0.203632	0.678048	0.300834	0.347826	0.882002	0.217812	0.206383	0.575221	0.703	0.677936	0.23622	0.290046
RNF2-K562 (ENCFF644WLI)	0.41563	0.729998	0.748963	0.877193	1.33101	0.652734	0.527307	2.04436	0.87849	0.981722	0.469799	0.681068
MAFK-H1 (ENCFF646GCM)	0.52411	0.333989	1.23946	1.02414	0.952021	0.954598	0.611607	0.2079	0.835108	0.917856	0.0757576	0.664962
TRIM24-K562 (ENCFF646VQW)	0.589114	0.837172	0.683856	0.861092	1.96427	0.864977	1.13691	4.61538	1.0633	0.850689	0.887728	0.830347
KLF14-HEK293 (ENCFF647NDG)	0.101763	0.291568	0.329567	0.358689	0.312195	0.226531	0.27382	1.01852	0.410448	0.652257	0.283688	0.197606
MZF1-HEK293 (ENCFF648HOQ)	0.369322	0.53805	0.75277	0.909813	0.669107	0.518696	0.835727	0.607662	0.845175	1.03746	0.31477	0.52187
STAT1-K562 (ENCFF648NYF)	0.13639	0.250745	0.436214	0.571429	1.71818	0.600632	0.412917	0.247934	0.689945	0.844103	0.196078	0.260116
POLR2AphosphoS2-HepG2 (ENCFF648ZES)	0.210866	0.504846	0.743612	0.769231	0.267225	0.394334	0.302636	0.396825	0.756385	0.842637	0.212766	0.730847
NR3C1-A549 (ENCFF648ZNE)	0.239085	0.30805	0.847123	1.124	0.449743	0.769054	0.427331	0.72479	1.39116	1.06214	0.233918	0.868631
ZNF704-HEK293 (ENCFF649EXL)	0.216173	1.06001	0.212766	0.195122	0.23918	0.137552	0.204978	0.153846	0.394814	0.485327	0.238095	0.221328
GLIS2-HEK293 (ENCFF649JWU)	0.0683424	0.283043	0.299091	0.383094	0.198864	0.186916	0.14731	0.411801	0.44885	0.678765	0.174292	0.0977665
NRF1-MCF-7 (ENCFF651PWG)	0.0976145	0.207392	0.35533	0.272021	0.249288	0.23608	0.2488	0.212766	0.38481	0.539142	0.145985	0.115713
IKZF2-GM12878 (ENCFF653MIQ)	0.402288	0.707915	0.926272	1.02561	0.761841	0.679242	0.623614	0.845521	0.928644	1.16132	0.311526	0.676396
ZNF83-K562 (ENCFF654BMD)	0.325656	0.855527	0.783848	0.827375	2.1	0.746128	0.570228	1.16466	0.846128	1.10321	0.398671	0.591908
NFE2L2-A549 (ENCFF654YPN)	0.735406	0.467173	0.961138	1.09418	0.591432	1.14274	0.654111	0.17301	1.12321	1.11811	0	0.845854
HDAC2-K562 (ENCFF657VJX)	0.0635834	0.172398	0.318584	0.528109	0.27688	0.22602	0.170629	0.140845	0.784569	2.13291	0.215054	0.112613
BRCA1-H1 (ENCFF658OOS)	0.0638767	0.100529	0.303448	0.178571	0.239295	0.261866	0.247604	0.30303	0.265991	0.37785	0	0.136364
ATF7-HepG2 (ENCFF658YLW)	0.834506	0.69736	0.909486	1.05361	0.64757	1.01322	1.40018	1.07572	1.21285	1.05649	0.302678	1.14433
LEF1-K562 (ENCFF659WAF)	0.356511	0.607661	0.66889	1.03914	1.65206	0.775779	0.599329	2.82108	1.01361	1.05355	0.425963	0.668254
GATA1-K562 (ENCFF659WGE)	0.169703	0.317033	0.707303	1.00616	1.24793	1.36364	0.537135	1.12583	1.16457	1.11356	0.21978	0.57971
RCOR2-HepG2 (ENCFF659XDO)	0.330647	1.02386	0.943184	0.911552	0.710985	0.609568	0.410063	1.48421	1.16732	1.73978	0.590551	0.67872
ETV6-K562 (ENCFF660VPM)	0.118802	0.257712	0.396601	1.23016	0.609091	0.602273	0.334101	0.215054	0.811189	0.808271	0	0.405186
MTA2-K562 (ENCFF662MVX)	0.229859	0.792761	0.509991	0.695249	1.33326	0.588766	0.382271	2.08696	0.962343	0.848962	0.579065	0.410959
POLR2A-K562 (ENCFF662YQK)	0.0902011	0.327836	0.387755	0.372951	0.508151	0.259793	0.228177	0.115237	0.505368	0.668011	0.214286	0.235189
ZNF549-HEK293 (ENCFF663VDP)	0.677222	0.294118	1.41449	0.562016	4.85615	1.05397	0.77765	1.79487	0.668998	0.914575	0.0877193	0.943396
RBFOX2-HepG2 (ENCFF663YBI)	0.187488	0.555643	0.537483	0.579467	0.367351	0.202162	0.149539	0.397205	0.561818	0.826238	0.283645	0.42742
SPI1-K562 (ENCFF664XPS)	0.316692	0.366743	0.610293	1.15542	1.00115	0.894815	1.04128	0.719298	1.30794	1.22668	0.084317	0.430011
NR2C1-K562 (ENCFF664ZGR)	0.312151	0.757809	0.63512	0.822255	1.60223	0.647069	0.592853	2.26904	0.866769	1.02497	1.31098	0.455148
BRD4-HepG2 (ENCFF665CIR)	0.102083	0.323776	0.390933	0.364964	0.306328	0.190295	0.100581	0.541872	0.459714	0.784927	0.0775194	0.133643
CREB3-K562 (ENCFF665FHC)	0.277956	0.703796	0.810182	0.957219	3.55725	1.04082	0.853557	4.10985	0.898821	1.20084	1.23711	0.578698
BRD9-K562 (ENCFF666LZV)	0.287183	0.860436	0.679305	0.729045	1.30655	0.532959	0.392836	1.66185	0.938998	1.42766	0.480349	0.468516
ZNF747-HEK293 (ENCFF667AEK)	0.214092	1.06547	0.235479	0	0.699844	0.4375	0.292177	0.740741	0.856698	0.653188	0.285714	0.3125
HDAC2-K562 (ENCFF667HLC)	0.109164	0.256581	0.599455	0.786651	0.797342	0.716898	0.410594	0.486111	0.81267	0.989142	0	0.330993
PBX2-HepG2 (ENCFF667PAI)	0.166346	0.380686	0.647992	0.625	0.731539	0.673443	0.461634	0.821256	0.910288	1.00338	0.0671141	0.452941
ZNF384-HepG2 (ENCFF667SBY)	0.412961	2.09307	1.0433	0.727884	0.621943	0.53205	0.355838	0.288316	0.749403	0.861935	1.67213	0.719807
ZNF37A-HEK293 (ENCFF667YOB)	0.216199	0.271152	0.692771	0.567376	0.773639	4.29224	0.32055	0.961538	0.460432	0.942623	0	0.550775
MAX-H1 (ENCFF668VNS)	0.137994	0.216365	0.611298	0.564516	1.1889	0.538771	0.927052	0.258621	0.637836	0.813024	0.150376	0.278358
SCRT2-HEK293 (ENCFF670DXC)	0.511763	0.748962	1.0113	0.98783	0.713459	0.732128	0.636256	1.04251	1.12214	1.09308	0.309641	0.915807
ZBTB44-HEK293 (ENCFF670RSG)	0.208359	0.342995	0.772167	0.777251	0.455524	0.36032	0.292445	1.0253	0.575426	0.870183	0.125	0.843571
MGA-K562 (ENCFF670ZCR)	0.342182	0.732137	0.710588	0.72709	1.25487	0.635676	0.92078	1.64159	0.844939	0.9882	0.656136	0.541172
THRA-K562 (ENCFF671BFH)	0.6165	0.945626	0.862069	0.79602	1.38996	0.725076	1.54854	0.47619	0.853138	1.1029	0.294118	0.806452
FOXK2-MCF-7 (ENCFF671BJT)	0.332507	0.502212	0.317274	0.438596	0.365408	0.506706	0.480349	0.273973	1.12847	0.409639	0.222222	0.248447
UBTF-K562 (ENCFF671DOL)	0.0727273	0.195853	0.367226	0.499168	0.248182	0.241409	0.172972	0.11509	0.495816	0.696736	0.0909091	0.121145
CCAR2-HepG2 (ENCFF671IJY)	0.124404	0.327239	0.532151	0.544872	0.321839	0.436364	0.215861	0.252101	0.956887	1.03484	0	0.309406
LARP7-MCF-7 (ENCFF671WKV)	0.984192	0.222222	1.43333	2.80488	0.65625	0.673401	0.808581	0.322581	1.27721	1.68555	0	1.20192
TCF12-A549 (ENCFF672FQU)	0.239579	0.430023	0.77385	1.02196	0.493306	0.54951	0.353887	0.828221	0.95796	1.05578	0.115533	0.650556
ZNF10-HEK293 (ENCFF675HMV)	0.34586	0.419012	0.637446	0.780051	0.483359	1.94158	0.535154	0.905405	0.753694	0.947758	0.143198	0.517974
ZBTB10-HEK293 (ENCFF675RNJ)	0.0787186	0.38067	0.271361	0.250957	0.293112	0.137303	0.115111	0.455172	0.38917	0.60628	0.229592	0.0949428
FOXA1-HepG2 (ENCFF675TLS)	0.58672	0.69993	0.70216	0.83	0.746674	0.532231	0.338028	2.00528	1.23312	0.789409	0.406977	1.05782
HES1-K562 (ENCFF676NPW)	0.256338	0.673049	0.667204	0.977502	1.63928	0.657568	0.544099	3.16484	0.921911	0.991265	0.526316	0.706134
MYC-K562 (ENCFF676YJE)	0.159577	0.356026	0.64663	0.70565	0.602588	0.549858	0.505786	0.426951	0.745877	0.985874	0.0996264	0.412676
REST-GM12878 (ENCFF677KJB)	0.137441	0.186512	0.757457	1.25198	0.231343	0.582291	0.314906	0.133333	0.925246	0.918327	0.08	0.291921
NFRKB-K562 (ENCFF677OWM)	0.234842	0.58654	0.333071	0.383104	0.899942	0.289312	0.338659	0.465116	0.565745	0.525089	0.181818	0.141343
ZEB1-HEK293 (ENCFF677ZDS)	0.190162	0.757469	0.476932	0.553122	0.338462	0.308378	0.296203	0.681004	0.6875	0.763496	0.210526	0.468147
EZH2-GM12878 (ENCFF678JII)	0.087241	0.0898693	0.436457	0.306122	0.191571	0.132231	0.13626	0.104167	0.492013	0.925245	0.30303	0.262626
MCM3-K562 (ENCFF679ITJ)	0.452681	1.05016	0.568838	0.498442	1.11208	0.943396	0.474006	0.49505	1.48852	0.531187	0.727273	0.385164
RBM25-K562 (ENCFF680WBN)	0.746878	0.955938	0.89142	1.13624	0.49739	0.505813	1.17366	0.112423	1.59955	5.57495	0.622605	0.432614
RAD51-HepG2 (ENCFF681NJT)	0.496807	0.65892	0.550707	0.617678	0.736745	1.24296	1.84215	5.08772	0.822274	0.932203	0.25641	0.482051
MYC-MCF-7 (ENCFF682AWN)	0.0696775	0.161948	0.340105	0.233276	0.153996	0.332773	0.205081	0.0988142	0.449631	0.612681	0.0796813	0.141844
RBM14-K562 (ENCFF682SIY)	0.0200071	0.088461	0.134818	0.0230415	0.213058	0.102652	0.0229885	0	0.152269	0.398217	0.144928	0.0206186
TRIM25-K562 (ENCFF682WUJ)	0.317081	0.705265	0.742502	0.848806	1.84665	0.933735	0.414201	2.15139	1.16699	1.0394	0.378788	0.561668
FOXA2-HepG2 (ENCFF683KBO)	0.812305	0.747978	1.05838	0.916507	0.965144	0.741537	0.554484	2.04745	1.1896	1.03106	0.538206	1.26862
MAFF-HepG2 (ENCFF684ASX)	0.708571	0.433995	1.2595	1.09785	0.853678	0.926976	0.66522	0.390533	1.04948	1.05034	0.0666667	1.18178
USF1-HepG2 (ENCFF684BLN)	0.154204	0.303726	0.756229	0.730143	0.600416	0.720695	2.46712	1.08696	0.73658	1.23709	0.0666667	0.429472
COPS2-K562 (ENCFF684MLP)	1.09215	0.23622	1.96078	1.05263	1.48148	0.4	0.238095	0	1.05263	0.813008	0	2.91667
GABPA-K562 (ENCFF685KAG)	0.251003	0.594565	0.618535	0.764351	1.15414	0.58838	0.479883	0.447368	0.765245	0.988792	0.332594	0.432635
SMC3-GM12878 (ENCFF686FLD)	0.246596	0.312813	1.1444	0.891266	0.380827	0.768661	0.358923	0.554197	0.719301	1.04294	0.139082	0.532063
MLLT1-MCF-7 (ENCFF686LJE)	0.228622	0.51273	0.557135	0.357895	0.415964	0.318021	0.276243	0.272109	0.746307	0.453473	0.111111	0.222222
YY1-H1 (ENCFF686VJY)	0.200271	0.227169	0.637483	0.516245	1.14919	0.680098	0.691799	0.548847	0.500788	0.674794	0.0959693	0.281279
PHF8-H1 (ENCFF687NII)	0.0314072	0.131934	0.160599	0.100617	0.197387	0.0665389	0.023712	0.108108	0.20775	0.416137	0.151229	0.0392571
HSF1-MCF-7 (ENCFF688CIA)	0.180095	0.437028	0.820559	0.519031	0.536398	0.664251	0.546194	0.227273	0.95	0.982582	0	0.303951
MAZ-MCF-7 (ENCFF688MSK)	0.107651	0.239881	0.383512	0.330997	0.261416	0.345018	0.214425	0.341463	0.461046	0.733067	0.149254	0.146386
RBM22-HepG2 (ENCFF688VHI)	0.269083	0.661405	1.08396	0.927782	0.3264	0.558164	0.481997	0.292063	0.992229	1.11805	0.226244	0.781316
MAFK-GM12878 (ENCFF689AXJ)	0.563336	0.387463	1.12649	0.905292	0.594095	0.672389	0.584945	0.242915	0.960441	1.01565	0.0806452	0.988064
ETV6-GM12878 (ENCFF692GBM)	0.328523	0.556084	0.891362	1.01528	0.629449	0.685693	0.684043	0.362239	0.924424	1.18101	0.224215	0.704178
FOSL1-K562 (ENCFF692PVV)	0.40812	0.84154	0.984277	1.26334	1.30135	0.91341	0.811417	1.12855	1.07931	1.27205	0.3804	1.07825
CREM-HepG2 (ENCFF693JHE)	0.281704	0.557748	0.83387	0.8617	0.734727	0.544803	0.363861	1.30048	0.874008	1.09536	0.29703	0.64986
FOXP1-HepG2 (ENCFF693ZGN)	0.396951	0.676873	0.962006	0.847029	0.869271	0.704211	0.416324	2.66851	1.11964	1.10031	0.938023	0.924979
PTBP1-K562 (ENCFF694BIA)	0.0951877	0.557533	0.50702	0.891239	0.341656	0.257446	0.396365	0.174672	1.37669	3.25629	0.333333	0.128901
GTF2F1-HepG2 (ENCFF694UJI)	0.0498188	0.151176	0.386385	0.357143	0.327571	0.198745	0.132908	0.265487	0.340861	0.558419	0	0.16692
CUX1-K562 (ENCFF695CPH)	0.409723	0.860412	0.907323	0.994341	2.87656	0.895431	0.584665	1.96721	0.937432	1.17624	0.765027	0.582409
MYC-MCF-7 (ENCFF695IQU)	0.107988	0.177805	0.513526	0.425224	0.284053	0.500817	0.311797	0.237906	0.621228	0.780977	0.0565771	0.254857
STAT5A-K562 (ENCFF696KPD)	0.275043	0.412527	0.741537	1.06536	2.10787	1.07965	0.635737	1.1022	1.02555	1.077	0.114504	0.698677
ZNF318-K562 (ENCFF698MLW)	0.699126	0.400286	1.07015	1.11111	2.0025	0.697329	0.646766	1.125	0.967408	1.16675	0	1.60569
GTF2F1-HepG2 (ENCFF699VTO)	0.0657222	0.125852	0.389171	0.235294	0.326531	0.185759	0.160872	0.294118	0.379054	0.599421	0	0.119363
ZNF189-HEK293 (ENCFF699WXF)	0.217935	0.648837	0.636538	0.73289	0.358587	0.383949	0.391737	0.700906	1.4742	1.02477	0.243056	0.441425
FOXM1-K562 (ENCFF699ZII)	0.32596	0.643807	0.746043	1.0158	2.33264	1.01382	0.764461	1.95055	0.95192	1.01228	0.648649	0.662359
TFDP1-K562 (ENCFF701MXF)	0.264716	0.672435	0.659263	0.726972	1.45478	0.494297	0.447442	0.778281	0.769922	1.02341	0.530547	0.442366
NCOA1-K562 (ENCFF701NVT)	0.237032	0.630783	0.554673	0.841215	1.47684	0.675791	0.451618	1.87117	0.892524	0.908811	0.390625	0.419162
NFATC3-GM12878 (ENCFF704ZYN)	0.366272	0.60701	0.894244	0.946514	0.78451	0.561092	0.551562	0.667285	0.822283	1.13485	0.202703	0.701777
ZBTB7A-K562 (ENCFF706ISJ)	0.0650364	0.254411	0.354233	0.401028	0.373586	0.283448	0.169818	0.218304	0.476079	0.783583	0.199693	0.123894
YBX1-K562 (ENCFF706LIT)	0.568356	1.00076	0.26178	0.0826446	1.08541	0.348259	0.222222	0.217391	1.15695	0.35461	0.588235	0.31746
RCOR1-HepG2 (ENCFF706RIA)	0.0730035	0.244813	0.420673	0.485584	0.144496	0.332975	0.214809	0.252525	0.775194	1.30955	0	0.214681
ZNF384-K562 (ENCFF706SJZ)	0.404828	2.16449	0.948867	0.658742	0.932688	0.583688	0.522428	0.487805	0.784363	0.774533	0.771429	0.634177
ZNF530-HEK293 (ENCFF706XII)	0.553914	2.13825	0.552017	0.426357	1.68432	0.55336	0.466491	0.533333	0.709612	0.735146	2.10526	0.590406
GATAD1-HepG2 (ENCFF707UDV)	0.176631	0.468874	0.594824	0.541998	0.456421	0.424664	0.270087	1.01156	0.661754	0.925234	0.245184	0.398265
ZNF639-K562 (ENCFF708BTH)	0.264842	0.665508	0.422243	0.526316	0.919862	0.407696	0.272626	0.6298	0.613181	0.627376	0.38674	0.272109
CREB3L1-K562 (ENCFF708GFU)	0.17211	0.496915	0.542537	0.515308	0.879795	0.430601	0.46206	1.09458	0.610498	0.88616	0.329218	0.283757
JUN-A549 (ENCFF708LCH)	0.141124	0.213104	0.612903	1.23529	0.275229	0.485075	0.402145	0.178571	0.99711	1.03837	0	1.04623
ATF4-K562 (ENCFF710IEF)	0.688617	1.22818	0.96993	1.03585	0.952105	0.864214	0.918713	0.779844	1.03156	1.09255	0.315217	1.28803
SMARCA4-K562 (ENCFF710LRU)	0.347994	0.493729	1.00934	1.28079	0.962513	0.665124	0.408459	0.235294	1.07592	1.15117	0.113636	0.701754
CTCF-GM12878 (ENCFF710VEH)	0.228236	0.200311	1.15702	0.749447	0.48661	1.02857	0.431961	0.901143	0.708762	0.88396	0.119205	0.514362
E4F1-GM12878 (ENCFF711OSR)	0.0787203	0.380862	0.243737	0.213371	0.316019	0.218263	0.158558	0.336134	0.373816	0.417208	0.27972	0.169918
SMAD5-GM12878 (ENCFF711TMS)	0.0963879	0.350176	0.437408	0.382838	0.35641	0.159676	0.223564	0.0628931	0.508502	0.799787	0.289256	0.173712
ZNF514-HEK293 (ENCFF711WEI)	0.462144	2.21517	0.557229	0.566038	0.619469	0.618729	0.363153	0.47619	0.636678	0.709898	0.526316	0.386473
NR2F6-K562 (ENCFF712AXK)	0.32939	0.766953	0.922455	1.20576	1.7882	0.834945	0.72043	1.50903	1.09438	1.35193	0.478088	0.688217
CHD2-GM12878 (ENCFF712GLE)	0.114552	0.198297	0.508761	0.568862	0.267554	0.291311	0.286363	0.181488	0.501749	0.800935	0.183486	0.248122
TFAP4-HepG2 (ENCFF712NYW)	0.185129	0.407782	0.700713	0.757753	0.6112	0.626994	0.381584	1.00365	0.732747	1.07174	0.252525	0.499327
MTA1-MCF-7 (ENCFF712UDN)	0.149674	0.28063	0.535243	0.566176	0.447045	0.474764	0.285016	0.758197	0.619365	0.869179	0.0813008	0.335762
HCFC1-HepG2 (ENCFF712YRN)	0.0296873	0.107658	0.194617	0.10279	0.0901239	0.387255	0.581281	0.14218	0.229384	0.353188	0.0826446	0.0937709
YY1-A549 (ENCFF713ISJ)	0.132645	0.343242	0.567938	0.547562	0.367116	0.311865	0.444826	0.178817	0.595736	0.822654	0.229592	0.303502
STAT2-K562 (ENCFF714VIT)	0.135547	0.234792	0.561056	0.935252	0.904857	0.734238	0.431626	0.362319	0.776874	0.924891	0	0.325477
ZNF837-HEK293 (ENCFF714VJU)	0.1658	0.421817	0.213385	0.182482	0.176991	0.105634	0.0479616	0.306122	0.360277	0.424077	0.769231	0.166389
BRD4-K562 (ENCFF714XHL)	0.178353	0.460773	0.52861	0.630631	0.826914	0.25221	0.242554	0.357143	0.648999	0.912956	0.259067	0.352184
RFX5-K562 (ENCFF716LRI)	0.302322	0.338346	0.56314	0.432277	0.703314	0.326409	0.39206	0.384615	0.454725	0.545382	0.222222	0.438957
IKZF5-HepG2 (ENCFF716MKU)	0.214997	0.636413	0.688209	0.60818	0.551756	0.490926	0.310083	1.34988	0.754574	1.06003	0.239362	0.377051
PBX3-GM12878 (ENCFF717IXP)	0.147447	0.209067	0.705128	0.810573	0.657114	0.590278	0.422295	0.266075	0.572499	0.81212	0	0.424265
KLF1-K562 (ENCFF717TWA)	0.147385	0.495477	0.404947	0.499684	1.50826	0.529846	0.401929	0.91954	0.553938	0.832613	0.207469	0.233032
MAFK-HepG2 (ENCFF718CQQ)	0.785879	0.429458	1.33477	1.14003	0.850729	0.930871	0.701223	0.396476	1.03912	1.03995	0.075643	1.27171
NFIA-HepG2 (ENCFF718ERC)	0.253054	0.538942	0.887824	0.894464	0.727273	0.748035	0.456073	1.54443	0.909725	1.20418	0.262726	0.517738
SAP30-K562 (ENCFF718NUA)	0.0465944	0.166628	0.23879	0.283065	0.215249	0.108022	0.0920778	0.156522	0.393079	0.651365	0.109589	0.0659134
NR2C2-GM12878 (ENCFF721FTG)	0.099963	0.124785	0.62635	0.325203	0.195652	0.304569	0.227577	0.204082	0.48731	0.628166	0	0.211268
TRIM28-HEK293 (ENCFF721FYE)	0.471568	0.435612	0.721305	0.923718	1.27486	0.743253	0.904394	1.41443	0.87686	1.02397	0.21767	0.653486
JUND-HepG2 (ENCFF721HUX)	0.162596	0.361696	0.704154	0.769522	0.522534	0.673385	0.383894	0.715686	0.849537	0.959148	0.0931099	0.636785
ZNF175-K562 (ENCFF721LDD)	0.334632	0.744551	0.856985	1.07945	2.03995	0.948033	0.749096	1.05324	0.998628	1.18491	0.359848	0.848397
CUX1-GM12878 (ENCFF721SDD)	0.314472	0.29055	1.16011	1.29032	0.47011	0.617898	0.463376	0.310559	0.799301	1.18801	0	0.635514
ARID4B-HepG2 (ENCFF721YGQ)	0.209562	0.576173	0.711729	0.642631	0.567703	0.422877	0.322827	1.44517	0.773649	0.998618	0.370059	0.468093
SRSF3-K562 (ENCFF722XRW)	0.0246773	0.142058	0.235897	0.077821	0.299003	0.0529801	0.0820189	0.217391	0.319917	0.590164	0.222222	0.138648
NFATC3-K562 (ENCFF723RSX)	0.288211	0.644836	0.615133	0.731171	4.17845	0.534513	0.431825	1.46296	0.792235	0.798647	0.321429	0.507863
KLF10-HEK293 (ENCFF724KWC)	0.135374	0.328213	0.552056	0.54168	0.31256	0.228619	0.220453	0.596491	0.440593	0.784702	0.102249	0.39584
SRF-H1 (ENCFF725LDD)	0.124271	0.189781	0.840336	0.409357	3.27642	0.461361	1.48996	0.190476	0.415225	0.576453	0	0.247012
ATF7-GM12878 (ENCFF726VEK)	0.465077	0.651342	0.946795	1.04072	0.755789	0.591709	0.662587	0.885714	0.89864	1.16186	0.23622	0.79073
YY2-HEK293 (ENCFF728MIJ)	0.15499	0.532373	0.320499	0.391272	0.364062	0.28314	0.356511	0.458716	0.566431	0.555178	0.207254	0.339636
ZNF184-K562 (ENCFF728NEV)	0.482967	0.727932	2.05024	0.63745	1.41906	0.554911	0.464548	1.14447	0.968516	0.834778	0.442177	0.43548
CTCF-HEK293 (ENCFF728WNY)	0.207419	0.511791	0.844527	0.605408	0.368759	0.597178	0.278789	1.18655	0.721903	0.924527	0.204573	0.381798
KLF16-HepG2 (ENCFF728XWA)	0.232105	0.583179	0.698772	0.621144	0.538507	0.441311	0.305488	1.11355	0.75153	1.01126	0.363881	0.472033
IRF1-K562 (ENCFF730RUF)	0.273504	0.363196	1.05263	0.886076	1.59558	0.944559	0.661765	0.588235	0.979592	1.21061	0	0.656168
U2AF1-K562 (ENCFF730URE)	0.14255	0.235142	0.346845	0.153322	0.199319	0.0921659	0.0620242	0.0584795	0.196606	0.29483	0	0.112444
GATA2-K562 (ENCFF732HOE)	0.193262	0.392054	0.776384	1.07553	1.37531	1.27355	0.771392	1.4578	1.27433	1.29574	0.0865801	0.547069
ZBTB12-HEK293 (ENCFF732OWQ)	0.177091	0.267829	0.81192	0.919244	0.392589	0.359751	0.29963	0.511509	0.720352	0.99223	0.186047	0.445562
SP3-HEK293 (ENCFF732SYV)	0.126219	0.395791	0.347202	0.356907	0.382218	0.218949	0.240084	0.418251	0.44993	0.630924	0.230548	0.247655
RAD21-H1 (ENCFF732XGR)	0.304445	0.250508	1.2114	0.775348	0.777977	1.35913	0.673947	1.15828	0.754454	0.894539	0.190807	0.524706
TARDBP-GM12878 (ENCFF733UTZ)	0.327856	0.721294	0.761889	0.768	0.649501	0.483648	0.428264	0.592233	0.831403	0.97309	0.275591	0.477662
RAD21-HepG2 (ENCFF734ALE)	0.25198	0.334452	1.03903	0.805357	0.629277	0.990944	0.509615	1.55266	0.850817	0.979552	0.222793	0.553525
TRIM22-GM12878 (ENCFF735XQT)	0.182248	0.538155	0.76676	0.572401	0.402488	0.402826	0.272983	1.34596	0.610231	1.01785	0.254083	0.303286
CTCF-K562 (ENCFF738TKN)	0.259658	0.313313	1.13655	0.826011	0.668594	1.06965	0.582667	1.21107	0.797865	0.945837	0.205415	0.535759
KDM1A-K562 (ENCFF738WCE)	0.476907	1.11744	0.834454	1.04028	1.13769	0.630094	0.627162	1.56955	1.28958	2.57151	2.57773	0.587875
SP1-HepG2 (ENCFF741WKY)	0.243306	0.429431	0.80757	0.817969	0.784138	0.626825	0.392859	1.27925	0.945924	1.07747	0.267062	0.618485
SMARCE1-HepG2 (ENCFF743GXH)	0.37193	0.295749	0.767544	1.05263	0.653061	0.603675	0.410765	2.1875	1.36017	1.17783	0	1.2
CBX8-A549 (ENCFF744DTQ)	0.79169	0.379766	0.791809	0.894737	0.763116	0.438095	0.43618	0.366972	0.636079	0.677691	0.15873	0.613027
ZNF354B-K562 (ENCFF744SVC)	0.505082	0.720027	0.877125	0.849858	4.60374	1.08941	1.25182	3.03483	0.778598	0.998387	0.642202	1.00475
UBTF-GM12878 (ENCFF745TNJ)	0.0152812	0.0597461	0.179641	0.0666667	0.0749064	0.0873362	0.0202224	0.465116	0.126476	0.197256	0	0.0666667
ELF1-HepG2 (ENCFF747CHL)	0.117283	0.224001	0.502887	0.454545	0.444495	0.638544	0.41746	0.340776	0.578272	0.81162	0.114679	0.298869
TAF1-A549 (ENCFF747LKL)	0.0855392	0.27733	0.360166	0.30271	0.267867	0.14972	0.0863163	0.0774194	0.427411	0.659072	0.186047	0.140555
ASH2L-HepG2 (ENCFF747VMG)	0.217787	0.471555	0.680324	0.664653	0.490596	0.385685	0.274342	0.51797	0.732135	1.01022	0.248848	0.445856
USF2-H1 (ENCFF749OBU)	0.0888934	0.205453	0.533376	0.392157	0.508629	0.537313	3.20523	0.301205	0.629658	0.708099	0.251572	0.165546
GFI1B-HEK293 (ENCFF750YHY)	0.239751	0.910142	0.782241	0.904	0.527233	0.371274	0.318254	0.765661	0.74218	0.889873	0.473934	0.66065
E2F8-MCF-7 (ENCFF751DRF)	0.423814	0.631001	0.747922	1.00806	0.537944	0.635294	0.570071	0	0.965302	0.886634	0.181818	0.396552
ZNF626-HEK293 (ENCFF752ZRD)	0.886972	0.30561	0.450185	0.529801	2.76087	0.727273	0.953229	18.2787	0.381932	0.632646	0	0.536353
ZNF697-HEK293 (ENCFF753EBJ)	0.950517	4.3694	0.806452	0.621194	0.857883	0.628059	0.643969	0.332103	0.673077	0.724438	4.80916	0.808081
ZBTB6-HEK293 (ENCFF753PSY)	0.156916	0.788527	0.481045	0.573823	0.332687	0.318255	0.319819	0.735849	0.571494	0.861346	0.21978	0.386435
RAD21-GM12878 (ENCFF753RGL)	0.247397	0.221535	1.24182	0.835253	0.531968	1.03154	0.479523	1.02096	0.68573	0.88476	0.0598086	0.553963
USF2-A549 (ENCFF754GUT)	0.204862	0.432119	0.676677	0.577778	0.519017	0.795339	2.57612	3.01843	0.686626	1.05656	0.261194	0.450237
FOXA1-A549 (ENCFF755AXA)	0.356531	0.345727	1.08083	1.16604	0.611107	0.759781	0.40782	1.24706	1.32951	1.06851	0.148588	1.1669
COPS2-MCF-7 (ENCFF755DGT)	0.895084	0.208599	1.80294	1.85484	0.610526	0.54321	0.755177	0.555556	1.02639	1.55938	0.416667	1.64875
SFPQ-K562 (ENCFF757ODD)	0.518053	0.609982	0.757576	0.4	0.45045	0.487805	0.532544	0	0.421941	0.603774	0	0.416667
TRIM22-MCF-7 (ENCFF757QEJ)	0.316235	0.419935	1.16148	0.833333	0.520013	0.877352	0.456699	1.94276	0.770295	1.092	0.191304	0.611677
JUND-H1 (ENCFF760AQQ)	0.159525	0.259409	0.754573	0.677603	0.754824	0.882759	0.397926	0.27027	0.716261	0.796653	0	0.274058
ETV6-GM12878 (ENCFF760IFZ)	0.321184	0.547037	0.873805	1.15078	0.633364	0.676673	0.668864	0.337323	0.905736	1.19268	0.232068	0.664902
CEBPB-GM12878 (ENCFF761MGJ)	0.389145	0.355864	0.828905	0.720339	0.421264	0.387985	0.384369	0.379747	0.506864	0.996271	0	0.544465
MNT-HepG2 (ENCFF763GJP)	0.124728	0.225225	0.449671	0.394922	0.305164	0.291918	0.259679	0.681818	0.516958	0.709712	0.311111	0.340587
RERE-HepG2 (ENCFF763VWE)	0.233179	0.464469	0.741654	0.744125	0.622717	0.542207	0.275152	2.05029	0.8736	1.00376	0.46332	0.636161
AHR-HepG2 (ENCFF763XLN)	0.0839678	0.39116	0.363367	0.377604	0.267229	0.302245	0.162123	0.481172	0.531317	0.869842	0.11194	0.191967
TFE3-HepG2 (ENCFF765HCW)	0.202107	0.496014	0.700147	0.738674	0.652215	0.55323	0.404794	2.002	0.811825	1.07516	0.411985	0.493159
KDM1A-H1 (ENCFF768BPC)	0.356535	0.801103	0.814338	1.65039	0.473202	0.538479	0.729815	0.201568	1.46619	3.67768	0.474227	0.305332
ZNF174-HEK293 (ENCFF768EYB)	0.5101	0.234375	0.981013	0.765957	0.823654	0.455801	0.509066	1.56627	0.88141	1.4552	0.408163	1.0859
PRDM1-HEK293 (ENCFF768SBV)	0.429956	0.787828	0.645071	0.942236	0.716123	0.432156	0.408662	0.88577	1.22464	0.814038	0.539568	0.950388
HNRNPUL1-K562 (ENCFF768TJI)	0.165918	0.641711	0.798479	0.827068	0.826446	0.554217	0.483461	0	0.726159	0.76049	0.5	0.337423
MTA1-K562 (ENCFF769GYG)	0.26656	0.736703	0.566295	0.824017	1.41907	0.682013	0.464901	2.46338	1.03754	1.02197	0.456853	0.513944
ETS2-K562 (ENCFF772HOY)	0.417597	1.18581	0.719794	0.765306	3.84514	0.835866	0.36249	3.89831	0.474215	0.767442	0.25641	0.427699
KAT8-K562 (ENCFF772QPO)	0.365522	0.505596	0.566219	0.641509	1.66322	0.613497	0.559857	0.714286	0.885519	0.897862	0.615385	0.374332
ZNF331-HEK293 (ENCFF774LYA)	0.285904	0.957535	0.61674	0.422535	0.740741	0.276243	0.113895	0.416667	0.794574	1.10883	0	0.300752
DPF2-K562 (ENCFF774QKS)	0.342468	0.867167	0.789611	1.03401	1.64779	0.804689	0.578281	2.14218	1.33643	1.26297	0.705244	0.752282
ZNF600-HEK293 (ENCFF775EAL)	0.191816	0.717192	0.630733	0.755523	0.413416	0.387758	0.340963	0.597514	0.909974	0.973425	0.197664	0.486168
CEBPA-HepG2 (ENCFF775MPD)	0.457152	1.06107	1.12381	0.946036	0.901499	0.81328	0.561658	1.31103	0.999792	1.21215	0.474517	1.1066
BRCA1-HepG2 (ENCFF775PPJ)	0.0281464	0.110256	0.216401	0.136986	0.0938967	0.168539	0.1566	0.441176	0.273574	0.440739	0	0.104822
NONO-K562 (ENCFF776YPS)	0.100152	0.206644	0.291391	0.405503	0.771704	0.372791	0.222997	1.45194	0.394216	0.653308	0.173913	0.203433
HNRNPK-K562 (ENCFF777CWV)	0.591287	0.556559	0.470874	0.417149	0.314032	0.300926	0.294543	0.0198807	0.49444	0.515111	6.62162	0.435786
SIN3A-GM12878 (ENCFF778DJD)	0.0717122	0.21637	0.377061	0.408905	0.185371	0.12756	0.134404	0.0766871	0.472997	0.847321	0.209581	0.209882
GTF2E2-K562 (ENCFF778RMG)	0.312763	0.712897	0.705065	0.796888	1.24413	0.367424	0.354307	0.44711	0.755028	1.02537	0.359408	0.480537
ZNF639-HEK293 (ENCFF779HAK)	0.220319	0.852755	0.492594	0.642949	0.428245	0.298507	0.287394	0.976331	0.680548	0.892744	0.381679	0.570081
RBM34-K562 (ENCFF782GWS)	0.0500715	0.0877193	0.213178	0.165289	0.229167	0.0987654	0.0832342	0	0.10223	0.151921	0	0.125786
KLF7-HEK293 (ENCFF783PLT)	0.152515	0.795324	0.350694	0.289093	0.331862	0.186077	0.159001	0.63655	0.479824	0.634043	0.318725	0.222994
NR3C1-K562 (ENCFF784FIE)	0.395648	0.646815	0.637066	0.664452	1.58149	0.315053	0.39739	2.15054	0.537062	0.821168	0.666667	0.432099
PRPF4-K562 (ENCFF785ACI)	0.0683475	0.219416	0.141204	0.0675105	0.166291	0.0552846	0.0336323	0.0306748	0.169942	0.328098	0.375	0.0722482
TAF9B-K562 (ENCFF785HXY)	0.316195	0.472716	0.461213	0.635838	1.31697	0.479582	0.408677	1.25	0.6196	0.701893	0.456989	0.414376
CTBP1-MCF-7 (ENCFF785ZQF)	0.288663	0.499958	0.663415	0.864258	0.902261	0.726802	0.398227	2.05267	1.00888	0.871382	0.152355	0.632203
SIN3A-HepG2 (ENCFF786HHN)	0.0776552	0.270027	0.403951	0.398936	0.301624	0.210371	0.132461	0.259459	0.504415	0.74065	0.140845	0.181058
DEAF1-K562 (ENCFF786WZD)	0.138667	0.341622	0.300167	0.133038	0.493827	0.201884	0.138298	0.138889	0.366649	0.506937	1.16667	0.177866
ZNF585B-HEK293 (ENCFF787RHQ)	0.320754	0.561188	0.405915	0.326797	0.476621	0.431416	7.25177	0.493827	0.488079	0.466149	0.211268	0.289555
ZNF316-K562 (ENCFF788EBS)	0.892237	0.776686	1.04831	1.0507	1.2737	0.711649	0.724484	0.788575	1.24719	0.949185	0.349447	1.03262
CBFB-GM12878 (ENCFF788LSH)	0.283004	0.526739	0.790812	0.82989	0.554098	0.494943	0.46292	0.364641	0.67289	1.0372	0.292887	0.621745
KAT7-HepG2 (ENCFF789WBV)	0.199127	0.696619	0.566686	0.468703	0.529889	0.322848	0.234088	1.48961	0.621171	0.921202	0.35865	0.348021
E4F1-MCF-7 (ENCFF795QZU)	0.235499	0.394919	0.220588	0.173267	0.408573	0.269542	0.259891	0.362319	0.677741	0.369202	0.138889	0.226501
ZNF76-HEK293 (ENCFF796MFI)	0.0870062	0.341055	0.2737	0.301741	0.231881	0.193902	0.208849	0.249344	0.412519	0.55772	0.145985	0.151461
SIN3A-A549 (ENCFF797CTT)	0.121081	0.431335	0.491904	0.530973	0.296615	0.253596	0.163478	0.600639	0.539338	0.829095	0.429185	0.294864
SRSF1-K562 (ENCFF798URE)	0.0717181	0.154603	0.0829187	0.179641	0.108893	0.0606061	0.0507099	0	0.199234	0.394537	0	0.259366
MAX-K562 (ENCFF799HIG)	0.143619	0.299889	0.591024	0.731822	0.675132	0.536122	0.742994	0.497866	0.687606	0.8645	0.121294	0.417653
MAFK-HepG2 (ENCFF800XTT)	0.695631	0.452026	1.28214	1.19565	0.786903	0.963296	0.702806	0.282187	1.09609	1.0865	0.106635	1.16947
MBD1-HepG2 (ENCFF801SSE)	0.156012	0.418959	0.597372	0.614904	0.396418	0.385439	0.258766	0.552764	0.733015	1.04167	0.22082	0.457129
POLR2H-K562 (ENCFF801YZV)	0.485581	0.674411	0.713758	0.625406	1.42024	0.386791	0.377863	0.598214	0.637188	0.835819	0.557229	0.780058
ZNF205-HepG2 (ENCFF802CPZ)	0.189083	0.523086	0.659004	0.720492	0.510456	0.472411	0.282984	1.35338	0.892319	1.13691	0.277136	0.412584
KLF13-K562 (ENCFF802XZN)	0.125807	0.436138	0.437412	0.408461	1.68961	0.487052	0.30205	1.64286	0.480632	0.755298	0.48	0.196592
SIN3A-K562 (ENCFF803COK)	0.0210305	0.082777	0.150565	0.283019	0.110974	0.108696	0.0822737	0	0.224719	0.27267	0.25641	0.0627615
XRCC3-K562 (ENCFF803LEC)	1.19373	0.450575	0.56541	0.571429	4.04872	0.427586	1.11823	10.7955	0.713162	0.651014	0.243902	0.718563
RUNX1-K562 (ENCFF804ABO)	0.181024	0.290385	0.501419	0.696095	0.892106	0.435035	0.369633	1.26984	0.532638	0.679794	0.227273	0.523394
MYRF-HepG2 (ENCFF804RUY)	0.0880719	0.335607	0.419649	0.487179	0.332052	0.369768	0.237641	0.661157	0.64729	0.906009	0	0.227021
USF1-GM12878 (ENCFF805GKD)	0.0745086	0.191049	0.555556	0.349933	0.199816	0.468938	2.34468	0.380623	0.444868	0.950583	0.0632911	0.194121
EHMT2-K562 (ENCFF806BDC)	0.376122	0.696088	0.694211	1.11659	1.48014	0.951495	1.00524	1.55525	1.47654	0.870909	0.40404	0.55418
ZNF8-MCF-7 (ENCFF806GXB)	0.691272	1.10058	0.588235	0.380952	0.565871	0.801317	0.562099	0.357143	1.50398	0.666667	0.416667	0.325926
ELF1-GM12878 (ENCFF807AKG)	0.244316	0.370047	0.646988	0.759923	0.634526	0.497878	0.494798	0.545183	0.602934	0.908419	0.18732	0.416211
TBX3-HepG2 (ENCFF807BXT)	0.264449	0.524738	0.678255	0.712435	0.484041	0.571055	0.404147	2.02797	1.06633	0.989102	0.373832	0.768328
ARNT-HepG2 (ENCFF808WQI)	0.783926	0.380435	0.261569	0.140845	0.456274	0.145985	0.25641	0.344828	1.10906	0.339426	0.4	0.103093
NRF1-K562 (ENCFF809MSQ)	0.209466	0.55035	0.616457	0.581454	1.12818	0.44669	0.375352	0.884397	0.651578	0.888287	0.223464	0.303202
ZC3H8-K562 (ENCFF809OEX)	0.316106	0.961552	0.496678	0.557512	1.2037	0.519454	0.319607	1.16	0.97077	0.825896	0.229008	0.417462
IKZF1-GM12878 (ENCFF809OOE)	0.271549	0.527161	0.753866	0.832489	0.628254	0.607845	0.493113	0.833891	0.757396	1.06932	0.219024	0.487515
BMI1-GM12878 (ENCFF809PXE)	0.387727	0.489504	0.785362	1.00329	0.826	0.631346	0.485929	0.427509	0.839978	1.01303	0.346021	0.638298
FOXA1-K562 (ENCFF809YFY)	0.717791	0.409292	0.644007	0.819672	1.82777	1.09914	0.636267	5.10638	1.18828	0.924714	0	1.41975
NR2F1-GM12878 (ENCFF810CEL)	0.245526	0.667317	0.828594	0.779313	0.6904	0.554248	0.476233	0.75942	0.717921	1.17176	0.216216	0.494879
DPF2-MCF-7 (ENCFF812MZB)	0.402268	0.683555	0.916602	1.08774	1.20419	0.816027	0.473394	2.83296	1.13521	1.06854	0.262009	0.973451
MAFK-K562 (ENCFF812QPN)	0.565631	0.45481	1.10483	1.26304	0.918284	0.902866	0.68476	0.514776	1.02764	1.03448	0.0982318	0.907496
SIN3B-HepG2 (ENCFF812UZP)	0.0620041	0.154548	0.313216	0.115274	0.184049	0.205447	0.0933053	0.0888889	0.349572	0.629907	0.423729	0.174644
ZNF830-HEK293 (ENCFF812XHL)	0.634111	0.35524	1.14894	0.806452	0.517241	0.462428	0.431472	0.4	0.829694	1.3189	0	0.833333
RBBP5-GM12878 (ENCFF814CZI)	0.166421	0.491803	0.403846	0.437956	0.491184	0.187919	0.153846	0.615385	0.46046	0.671016	0	0.445969
ZNF584-K562 (ENCFF815TTY)	0.320131	0.738091	0.857327	1.21359	2.02442	0.951366	0.806823	1.59357	1.01883	1.24163	0.400943	0.763744
NBN-HepG2 (ENCFF816GRJ)	0.396503	0.698194	0.236635	0.278638	0.551331	0.407938	0.288514	0.526316	1.19118	0.364994	0.163934	0.200308
STAT1-GM12878 (ENCFF817QHW)	0.0942667	0.352979	0.433551	0.431535	0.313189	0.289814	0.173277	0.712329	0.457149	0.775436	0.328638	0.184906
NFIB-MCF-7 (ENCFF817RST)	0.414448	0.627906	0.928751	0.831594	0.796824	0.865418	0.592521	1.20285	0.955793	1.09683	0.17341	0.437788
ZNF768-HEK293 (ENCFF819CJP)	0.175845	0.708255	0.81268	0.763187	0.255026	0.27027	0.269833	0.598007	0.935212	7.23092	0.119048	0.403789
EWSR1-K562 (ENCFF820EVZ)	0.623909	1.30423	1.21604	0.599078	0.698925	0.518135	0.564388	0.555556	1.20818	0.983811	1.29032	0.971302
ZNF18-HEK293 (ENCFF820HLI)	0.325536	1.34912	0.668644	0.626144	0.479042	0.359089	0.321288	1.04798	0.624042	0.826646	0.639659	0.689885
SIN3A-H1 (ENCFF820OMK)	0.0423095	0.123938	0.362523	0.392022	0.257518	0.185494	0.100815	0.0811359	0.339822	0.519671	0.135593	0.0855432
NCOA3-MCF-7 (ENCFF821FWZ)	0.535167	0.93947	0.45641	0.677291	0.692913	0.532581	0.450559	0.594595	1.21154	0.683215	0	0.329114
CSDE1-K562 (ENCFF821VBM)	0.495479	1.38167	0.414453	0.414938	1.01998	0.311688	0.29393	1.21212	1.07125	0.59386	0.192308	0.43956
TAF1-K562 (ENCFF822FWM)	0.0666987	0.241971	0.261968	0.334523	0.460149	0.23673	0.196999	0.0790514	0.326991	0.501046	0.124378	0.130522
DPF2-K562 (ENCFF823SYE)	0.39377	0.963601	0.860932	1.11276	1.63484	0.812353	0.675482	2.11948	1.14713	1.15435	1.04374	0.756734
RAD21-H1 (ENCFF824FIL)	0.302051	0.249818	1.23635	0.811221	0.851452	1.39486	0.730123	1.11813	0.784788	0.927093	0.202605	0.497612
ZNF16-HEK293 (ENCFF824SRC)	0.125724	0.786631	0.48321	0.582822	0.239077	0.244941	0.255915	0.190476	3.5106	0.981641	0.377358	0.259366
ZNF34-HEK293 (ENCFF827BDM)	0.784774	3.23971	0.743948	0.719178	0.744175	0.508183	0.569666	0.481283	0.686135	0.780344	3.27869	0.859313
ZC3H11A-A549 (ENCFF827MDC)	0.847886	3.89102	0.788796	0.588972	0.734375	0.563983	0.638806	0.615942	0.712527	0.827423	2.55952	0.693856
KLF5-GM12878 (ENCFF827ZLB)	0.189012	0.41233	0.440856	0.457516	0.647259	0.248388	0.41527	1.20419	0.421827	0.723401	0.15625	0.25
CEBPB-K562 (ENCFF828JWK)	0.777087	1.40664	1.09104	0.982678	1.135	0.819722	0.767748	0.810811	0.962419	1.17274	0.579414	1.13284
GABPA-K562 (ENCFF833FCO)	0.0842965	0.220519	0.389386	0.413555	0.641408	0.607982	0.335071	0.436747	0.495459	0.652014	0.161812	0.205011
CTCF-GM12878 (ENCFF833FTF)	0.309781	0.399835	1.19198	0.809119	0.561008	0.949253	0.47489	1.11964	0.796998	1.06768	0.210657	0.584023
HDAC8-K562 (ENCFF833KXP)	0.124314	0.372134	0.543565	0.900901	1.15741	0.6271	0.432946	0.747664	1.02775	1.22478	0.163934	0.19697
NFIL3-HepG2 (ENCFF833TMD)	0.325545	0.596516	0.897947	0.917262	0.785001	0.77658	0.45909	1.64236	0.973406	1.29184	0.352526	0.792401
PAF1-HepG2 (ENCFF834UDQ)	0.246064	0.824018	0.704846	0.858257	0.45082	0.460269	0.362487	1.26482	0.86618	1.12199	0.223881	0.645554
ZNF507-K562 (ENCFF834WGJ)	2.74637	0.662765	0.44382	0.272251	1.07295	0.434611	0.372881	1.11984	0.314938	0.34606	0.528302	0.565217
ZNF324-HEK293 (ENCFF834YMY)	0.163188	0.557837	0.429796	0.521855	0.354351	0.241576	0.226855	0.787879	0.582586	0.853293	0.25641	0.37224
MAZ-HEK293 (ENCFF834ZRT)	0.0949181	0.283569	0.327029	0.434025	0.249528	0.195893	0.138997	0.335349	0.475371	0.664973	0.206287	0.167726
ARID3A-K562 (ENCFF835KAT)	0.352869	0.435766	1.04562	1.3283	1.04935	0.743194	0.499457	0.838852	0.998027	1.04602	0.0858369	0.866822
ID3-K562 (ENCFF835YLR)	0.210084	0.586184	0.613929	0.786014	2.0985	0.746075	0.568581	3.23727	0.83309	1.10934	0.807339	0.424615
HSF1-MCF-7 (ENCFF836HHL)	0.188771	0.405405	0.772025	0.516605	0.571705	0.731132	0.630105	0.322581	1.03306	1.06528	0.188679	0.367776
ZNF274-K562 (ENCFF836LBG)	0.236072	0.233978	0.62201	0.5	0.526316	0.896552	0.520231	1.81818	0.496614	0.231092	0	0.0813008
JUN-MCF-7 (ENCFF836SJY)	0.251952	0.475295	0.869117	1.10818	0.887273	0.831451	0.629939	0.386266	1.06306	1.11548	0.0729927	1.30802
AGO1-K562 (ENCFF836VRV)	0.104724	0.361014	0.270107	0.235188	0.189382	0.14521	0.114972	0.134907	0.334833	0.593419	0.253968	0.18269
MBD1-HepG2 (ENCFF837HCH)	0.200748	0.533792	0.684768	0.609365	0.435438	0.389785	0.300555	0.831409	0.813642	1.1483	0.330579	0.561798
KDM1A-K562 (ENCFF838COI)	0.440131	1.15043	0.938935	1.15907	1.36882	0.71811	0.665548	1.83321	1.33077	2.44673	1.18457	0.694193
NFXL1-MCF-7 (ENCFF839EPV)	0.605286	0.195103	0.991659	0.989761	0.70922	0.483491	0.505051	0.444444	1	1.61538	0	1.10764
ZNF791-HEK293 (ENCFF839UTQ)	0.883007	1.62691	0.4	0.454545	0.594363	0.349406	0.324245	0.223881	0.661224	0.592693	0.588235	0.47619
NR3C1-A549 (ENCFF841IFL)	0.101959	0.16317	0.505319	1.04265	0.315053	0.478395	0.266272	0.322581	0.983031	0.98452	0.294118	0.570825
STAT2-K562 (ENCFF841YFF)	0.237768	0.346654	0.644419	0.707965	1.55801	0.874636	0.48201	0.319149	0.919978	1.13402	0	0.575916
EP300-H1 (ENCFF843SYD)	0.110174	0.158237	0.584958	0.427236	1.12269	0.614463	0.244974	0.983607	0.440378	0.552438	0.0353357	0.213967
ZBTB49-HEK293 (ENCFF843TJJ)	0.373832	1.09192	0.408163	0.961538	0.548303	0.542373	0.341085	0.25641	0.590278	0.95858	0.555556	0.669456
KLF16-K562 (ENCFF844HBQ)	0.250399	0.469698	0.880715	1.07161	1.49903	1.03487	0.569681	1.84524	0.924064	1.11552	0.188679	0.589134
XRCC5-HepG2 (ENCFF845GIK)	0.149163	0.364166	0.684932	0.614342	0.367022	0.573176	0.295476	0.493446	0.751877	1.05112	0.114286	0.275458
RAD21-MCF-7 (ENCFF846JKX)	0.331232	0.373079	1.21637	0.934801	0.664612	1.09663	0.577866	1.23585	0.838461	1.022	0.153978	0.693412
HDAC6-HepG2 (ENCFF847HDW)	0.164277	0.286278	0.478326	0.532544	0.215589	0.10846	0.0778968	1.81818	0.322817	1.00282	0	0.368272
SREBF2-A549 (ENCFF849UJR)	0.157713	0.894533	0.467033	0.217391	0.666667	0.3125	0.134003	0.357143	0.387597	0.813215	0.5	0.248756
HDGF-K562 (ENCFF849ZUF)	0.218632	1.09573	0.575314	0.781563	0.850906	0.424202	0.327225	0.694444	1.39371	1.45292	0.30303	0.343386
ZNF558-HEK293 (ENCFF850TPX)	0.930682	1.2122	0.663162	0.713202	0.705017	0.473034	0.536477	0.662252	0.664957	0.817058	0.621302	0.747154
ZNF114-HEK293 (ENCFF852EYA)	0.617963	0.608229	0.300958	0.360825	0.859259	0.338346	0.386691	0.15873	0.855172	0.503101	0	0.207852
BHLHE40-GM12878 (ENCFF853SOB)	0.212975	0.301447	0.792232	0.863692	0.339196	0.442318	0.390071	0.375303	0.646445	1.00005	0.0224719	0.544326
ZNF197-K562 (ENCFF853TZC)	0.288422	0.754346	0.778554	0.907668	2.18502	0.792584	0.576411	1.51844	0.834234	1.09733	0.407407	0.574113
POLR2A-K562 (ENCFF853ZMA)	0.0757459	0.30521	0.395211	0.304425	0.450237	0.247885	0.195532	0.155556	0.424051	0.671874	0.206612	0.159105
ZNF579-MCF-7 (ENCFF854CXA)	0.242783	1.07607	0.821308	0.654936	0.496423	0.469228	0.366942	0.834697	1.27156	1.43033	0.622951	0.440165
REST-HepG2 (ENCFF854KPC)	0.145177	0.217927	0.648918	0.822485	0.40673	0.58009	0.264297	0.57725	0.840226	0.893685	0.231788	0.326831
ZNF280C-HEK293 (ENCFF856LJI)	0.351488	0.876703	0.223642	0.193548	0.510563	0.376569	0.220751	0.816327	0.759717	0.621423	0	0.238806
ATF3-HepG2 (ENCFF857YVK)	0.089208	0.237932	0.518934	0.360111	0.194479	0.279503	0.697115	0.114286	0.456472	0.585448	0	0.42623
TRIM28-K562 (ENCFF858QMI)	0.555936	0.418473	0.721945	0.93188	1.77409	0.866283	0.690654	1.46341	0.891541	0.87356	0.221519	0.701568
CHAMP1-K562 (ENCFF859FVX)	0.602126	0.902751	0.732414	0.87776	2.30512	0.824478	1.28629	2.75459	0.863627	0.798991	1.15789	0.728365
NR4A1-K562 (ENCFF859NPS)	0.255824	0.723457	0.710081	0.876289	2.89296	0.946029	0.702599	3.09942	0.848308	1.1026	1.27706	0.482891
SREBF2-A549 (ENCFF860MVU)	0.175579	0.962929	0.39666	0.353982	0.560538	0.285714	0.23088	0.869565	0.485651	0.778128	0.47619	0.244898
RBM17-K562 (ENCFF861YKK)	0.731707	0.39604	1.42857	0	0.740741	1.17647	0.222222	0	0	0.75	0	1.11111
ETV5-HepG2 (ENCFF864YJE)	0.173422	0.443187	0.572603	0.689837	0.576593	0.608031	0.342727	1.69321	0.800981	1.01596	0.251177	0.431448
SREBF1-A549 (ENCFF867MDW)	0.151463	0.722326	0.544174	0.465686	0.582461	0.295056	0.311005	0.56338	0.624608	0.950748	0.535714	0.439684
ATF7-K562 (ENCFF868QLL)	0.286279	0.689349	0.722425	0.887332	1.16686	0.663053	0.683829	1.72414	0.825751	1.02268	0.386691	0.599754
PPP1R10-MCF-7 (ENCFF868SRT)	0.578771	0.618611	1.26225	0.943396	0.683157	0.799347	0.849206	1	1.4905	1.3785	0	0.737052
EBF1-GM12878 (ENCFF868VSY)	0.332233	0.321477	1.35562	1.19266	0.583672	0.929004	0.73781	0.410864	0.837982	1.18717	0.0855746	0.663234
SRSF9-HepG2 (ENCFF868WXR)	0.933086	0.756119	0.570825	1.46154	0.423529	0.309524	0.248366	0	0.562685	0.509383	0.5	0.622837
SREBF1-MCF-7 (ENCFF870CER)	0.403384	1.44103	0.8888	0.670347	1.34749	0.805908	0.752796	0.646651	0.831118	1.03149	0.327103	0.78185
SMAD2-K562 (ENCFF870PWV)	0.118203	0.258065	0.151515	0	0.526316	0.27027	0.283019	2.5	0.703125	0.633803	0	0.47619
POLR2B-K562 (ENCFF872JJJ)	0.1841	0.771134	0.451935	0.347518	0.808166	0.315469	0.279582	0.785071	0.642969	0.587017	0.616302	0.305735
MCM5-K562 (ENCFF872YNU)	0.591398	1.14317	0.574713	0.425532	1.35678	0.810811	0.716511	1.17647	1.10553	0.65445	1.11111	0.192308
CHD2-H1 (ENCFF873ITO)	0.0668461	0.16007	0.319205	0.183861	0.443925	0.38736	0.483614	0.21875	0.32442	0.444862	0.116279	0.142412
CREB1-HepG2 (ENCFF874EVS)	0.295817	0.620829	0.891753	0.852955	0.765919	0.516157	0.399211	1.10711	0.93757	1.16643	0.307942	0.747729
CC2D1A-K562 (ENCFF874QUM)	0.330088	1.02424	0.758745	0.851992	1.79957	0.69684	0.863241	2.70541	0.889571	1.02292	0.557377	0.471038
ZNF121-HEK293 (ENCFF875JQT)	0.522261	3.50188	0.764396	0.52463	0.442039	0.338181	0.365769	0.222788	0.703837	0.844953	1.6648	0.603107
MYBL2-K562 (ENCFF877ANE)	0.534764	0.450622	0.74184	0.698925	2.51505	0.837321	0.755216	1.07692	0.766621	0.741497	0.11236	0.590164
ZNF302-HEK293 (ENCFF878YVM)	0.300226	0.858095	0.445026	0.520833	0.520966	2.57749	0.227273	0.461538	0.699935	0.733945	0	0.45977
NFIB-MCF-7 (ENCFF879VLB)	0.583263	0.773733	1.10196	0.843023	0.874276	1.06428	0.76669	0.856313	1.16612	1.2321	0.181347	0.425347
KDM5A-HepG2 (ENCFF880BTU)	0.154652	0.388892	0.482962	0.392354	0.351976	0.143756	0.0783805	0.253165	0.562792	0.906076	0.32419	0.244918
IKZF1-HepG2 (ENCFF880SXP)	0.394329	0.48	0.208877	0.034965	0.605214	0.297143	0.265837	0.10101	0.855178	0.268216	0.222222	0.248756
PML-K562 (ENCFF881QBT)	0.180516	0.435073	0.627688	0.738655	1.01475	0.580721	0.420967	0.546448	0.738979	0.927368	0.213777	0.467011
MLLT1-GM12878 (ENCFF881VZH)	0.344656	1.32202	0.884207	0.734496	0.749302	0.384796	0.402642	0.864461	0.795989	1.01465	0.411335	0.550515
PCBP2-K562 (ENCFF881XQF)	0.699291	0.74928	0.649446	0.609418	0.402397	0.342276	0.381536	0	0.657122	0.513268	9.23077	0.604027
HNRNPLL-HepG2 (ENCFF883CDF)	0.0587046	0.194106	0.236181	0.178442	0.219756	0.100921	0.0699126	0.142022	0.282571	0.574689	0.203125	0.0772727
POLR2A-MCF-7 (ENCFF883LPV)	0.0624963	0.199517	0.266699	0.189313	0.173278	0.205855	0.171605	0.0566572	0.399375	0.518677	0.0747664	0.105148
SMARCA4-K562 (ENCFF883TOD)	0.386875	0.870482	0.792423	1.11473	1.63321	0.812293	0.638114	2.11838	1.14457	1.12566	0.698487	0.796865
FIP1L1-K562 (ENCFF883WYX)	0.042524	0.17563	0.165686	0.172722	0.129965	0.0481474	0.0338774	0.0218341	0.181385	0.406574	0.183824	0.053733
CEBPG-MCF-7 (ENCFF884GAH)	0.791752	0.832892	1.21582	1.22222	0.663944	0.774593	0.74279	0.353982	1.00722	1.23508	0.511364	1.30284
HNF4A-HepG2 (ENCFF884JKW)	0.253641	0.425069	0.934815	1.03135	0.681654	0.993369	0.551033	1.1991	1.11628	1.36976	0.222717	0.693717
ARID3A-MCF-7 (ENCFF884RAO)	0.673701	0.759664	0.680062	0.924855	0.622084	0.603622	0.707457	0.434783	1.94153	0.710546	0.967742	0.518293
REST-H1 (ENCFF885KLR)	0.274097	0.378409	0.864096	1.29856	0.291324	0.75	0.475488	0.14652	1.1269	1.16035	0.337838	0.37302
IKZF1-K562 (ENCFF886VSU)	0.302269	0.811219	0.654033	1.01204	1.27634	0.75416	0.59223	2.02393	1.2445	0.969003	0.746924	0.453116
ZNF300-HEK293 (ENCFF888RHD)	0.325834	0.889778	1.50281	0.105263	0.63893	0.435572	0.409302	0.576923	0.868385	0.797761	0.512821	0.407125
PHF8-A549 (ENCFF890IRR)	0.0802198	0.288095	0.245136	0.143218	0.211817	0.0525131	0.0344706	0.0995733	0.298507	0.536506	0.159574	0.0641668
ZIC2-HEK293 (ENCFF890VXS)	0.164178	0.341522	0.709586	0.825401	0.377736	0.675055	0.394116	0.405785	0.801356	0.992027	0.138787	0.302684
SREBF1-K562 (ENCFF890YEO)	0.0633173	0.2084	0.223077	0.334262	0.679245	0.243191	0.310078	0.480769	0.348749	0.622438	0.294118	0.117035
ZNF263-K562 (ENCFF891MVM)	0.0842047	0.195931	0.45388	0.409982	0.257649	0.417202	0.204274	0.118343	0.725163	0.853147	0.117647	0.190972
GABPA-H1 (ENCFF894MNP)	0.0517808	0.125577	0.32584	0.309859	0.124725	0.306618	0.108466	0.154242	0.321735	0.61948	0	0.124199
REST-K562 (ENCFF895QLA)	0.253316	0.478938	1.01293	0.924488	0.90351	0.802512	0.656727	2.1575	0.84218	1.04803	0.212336	0.573468
HCFC1-GM12878 (ENCFF895YBG)	0.0373537	0.128706	0.236864	0.227048	0.112792	0.298752	0.566828	0.0569801	0.26259	0.417994	0.10989	0.112461
ZNF740-K562 (ENCFF898FAQ)	0.160915	0.463218	0.507421	0.590087	0.635036	0.270193	0.255054	0.558659	0.553612	0.870757	0.486486	0.251386
RCOR1-GM12878 (ENCFF898MUV)	0.179995	0.290646	0.736298	0.818308	0.267025	0.359419	0.328718	0.0936768	0.759494	1.1968	0.336538	0.358699
TRIM22-GM12878 (ENCFF899JBI)	0.368601	0.622401	1.01619	0.902147	0.618678	0.663184	0.437033	1.32371	0.849461	1.12263	0.25731	0.63703
ZNF830-K562 (ENCFF901AHW)	1.25288	0.270793	0.815972	0.952381	1	0.379464	0.288889	1.2766	0.721461	0.831947	0	1.03659
ZNF341-HEK293 (ENCFF901JLS)	0.176951	0.472542	0.453977	0.5637	0.33884	0.363827	0.312829	0.315726	0.765613	0.845757	0.243632	0.273869
ZNF148-HEK293 (ENCFF901JRM)	0.170865	0.573391	0.237056	0.305164	0.62069	0.321839	0.279479	0.322581	0.713846	0.538827	0.142857	0.315671
KMT2B-HepG2 (ENCFF901MRX)	0.166448	0.46521	0.555338	0.502242	0.493654	0.340042	0.219973	0.782241	0.623634	0.848294	0.163339	0.346611
HDAC2-H1 (ENCFF902CVS)	0.104189	0.113466	0.59673	0.373832	0.747754	0.56811	0.152411	0.227273	0.457259	0.585275	0.0515464	0.247718
HES1-MCF-7 (ENCFF902IMW)	0.319657	0.658155	0.425024	0.465116	0.405138	0.433526	0.437376	0.538922	1.28476	0.631532	0.258621	0.283912
KLF9-HEK293 (ENCFF904HOD)	0.101934	0.393519	0.376327	0.342593	0.291814	0.16882	0.148548	0.261375	0.44371	0.624506	0.186125	0.176236
SP2-HEK293 (ENCFF905HYT)	0.0818764	0.295772	0.251669	0.340038	0.528458	0.205073	0.254065	0.353698	0.403508	0.538309	0.141844	0.129432
TARDBP-K562 (ENCFF905VXX)	0.0516396	0.226299	0.265788	0.291498	0.322258	0.245239	0.125463	0.252101	0.358705	0.637538	0.204082	0.116369
ZFP36-HepG2 (ENCFF906IMT)	0.158663	0.339981	0.706271	0.992556	1.44883	0.295679	0.491991	1.04895	2.84423	2.35837	0.111111	0.3125
NKRF-K562 (ENCFF906PGD)	0.168308	0.725148	0.340238	0.350801	0.569681	0.195727	0.182688	0.961263	0.671364	0.736226	0.469974	0.199521
PTBP1-HepG2 (ENCFF908HDA)	0.0376575	0.204278	0.236853	0.122511	0.150068	0.0946548	0.0909563	0.0943396	0.35531	0.671753	0.103093	0.0451467
ZNF524-HEK293 (ENCFF908MBT)	0.114593	0.53364	0.279871	0.332654	0.212437	0.12929	0.121514	0.226244	0.428043	0.705498	0.123457	0.14313
IRF1-K562 (ENCFF908UIY)	0.217577	0.259916	0.581629	0.648855	0.72113	0.418635	0.327613	0.271845	0.631315	0.780499	0.108303	0.449315
SRF-GM12878 (ENCFF909FRA)	0.370713	0.50176	0.85426	0.914139	2.18011	0.571019	0.937131	0.824022	0.734627	0.918662	0.169903	0.678989
IRF1-K562 (ENCFF909LKK)	0.241367	0.281507	0.548745	0.760234	0.812261	0.405127	0.360777	0.175439	0.691509	0.750046	0.0790514	0.62987
MEF2B-GM12878 (ENCFF911BYP)	0.404599	0.587158	1.09313	0.916092	0.735922	0.660616	0.694334	0.906963	0.766183	1.13574	0.190476	0.690746
DDX20-MCF-7 (ENCFF911KCB)	0.232996	0.113056	0.638686	0.557185	0.447635	0.457447	0.574113	0.47619	0.524968	0.832215	0.204082	0.434174
ZNF426-HEK293 (ENCFF911RTR)	0.928178	3.95585	0.800787	0.656455	0.819351	0.544774	0.618485	0.266667	0.628064	0.733699	4.14013	0.779709
NFE2-K562 (ENCFF911VSD)	0.718226	0.793222	0.959163	1.30035	1.53784	1.11849	0.922039	0.930913	1.13538	1.15418	0.383817	1.03599
ATF3-A549 (ENCFF913MUA)	0.160263	0.376153	0.730829	0.940171	0.337166	0.427783	0.267163	0.207852	0.854502	1.05578	0.225225	0.52899
NR3C1-A549 (ENCFF913WFD)	0.233965	0.285939	0.929843	1.33282	0.491151	0.838264	0.406564	0.849515	1.46353	1.15114	0.0904977	1.02598
NCOA2-K562 (ENCFF914RFS)	0.679649	0.480941	0.781476	0.914286	1.98661	0.912281	0.393665	2.47863	1.0334	0.906953	0.701754	0.772152
E2F6-K562 (ENCFF917COW)	0.0945054	0.246262	0.409307	0.356302	0.538342	0.33944	0.442078	0.364098	0.452444	0.64496	0.0920245	0.204236
ASH2L-GM12878 (ENCFF917CXD)	0.168376	0.433519	0.475666	0.479394	0.438408	0.191489	0.213959	0.369231	0.440577	0.699844	0.301205	0.405297
CEBPZ-GM12878 (ENCFF920HDC)	0.0814281	0.188111	0.28021	0.075188	0.936937	0.919283	0.353982	0.892857	0.162532	0.261383	0	0.096463
YBX1-HepG2 (ENCFF920LEU)	0.399898	0.401358	0.165663	0.224719	0.312805	0.293238	0.27512	0.340909	1.04092	0.416272	0.512821	0.11657
MCM5-K562 (ENCFF920RYJ)	0.50874	1.36226	0.493047	0.330189	1.14865	0.841924	0.5	0.909091	1.33923	0.459057	1.17647	0.263158
ZBTB48-HEK293 (ENCFF921HJY)	0.139173	0.347329	0.52305	0.540947	0.387763	0.359431	0.24056	0.510774	0.708336	0.878391	0.127389	0.278663
ZNF318-K562 (ENCFF921WMN)	0.305135	0.713312	0.655185	0.967049	1.62595	0.602145	0.599953	2.53488	0.984724	1.00567	0.175439	0.877424
SFPQ-HepG2 (ENCFF922FRH)	0.119581	0.303541	0.566802	0.576923	0.176211	0.38835	0.165094	1.36364	0.98	0.981132	0	0.0729927
MAX-HepG2 (ENCFF922GRD)	0.0781076	0.173067	0.35661	0.327471	0.246873	0.245671	0.395469	0.16158	0.490584	0.698734	0.0315457	0.217451
PKNOX1-MCF-7 (ENCFF922GXT)	0.303325	0.513198	0.83194	0.919078	1.02817	0.862574	0.619804	0.706076	1.00136	0.945977	0.136364	0.631961
ZNF512B-MCF-7 (ENCFF922QEI)	0.328826	0.974347	0.552941	0.554273	0.468155	0.68708	0.596282	0.763889	1.40974	0.625508	0.30303	0.365034
NCOA2-K562 (ENCFF922TDM)	0.602726	0.462165	0.788901	0.875	1.69387	0.754458	0.45048	1.66667	0.818134	0.797831	0.12987	1.07722
EP400-K562 (ENCFF925ANU)	0.345772	0.717199	0.649515	0.598436	1.14057	0.457845	0.447219	1.37713	0.703395	0.880564	0.661939	0.559724
E2F8-K562 (ENCFF925DJG)	0.188781	0.596238	0.490395	0.735294	0.984033	0.396595	0.275814	0.866142	0.684425	0.735556	0.522388	0.356657
SCRT1-HEK293 (ENCFF925JLQ)	0.455698	0.965347	0.96284	0.825298	0.659968	0.583741	0.453068	1.14441	1.06402	1.00334	0.37225	0.733699
CEBPZ-K562 (ENCFF925MHB)	0.116101	0.255831	0.179211	0.0689655	1.69429	1.0245	1.40022	0.37037	0.199134	0.401639	0	0.192926
YY1-K562 (ENCFF926FUM)	0.0667198	0.199761	0.283991	0.232301	0.471136	0.239381	0.351383	0.111465	0.282414	0.536229	0.0581395	0.132711
MAFG-K562 (ENCFF927JBT)	0.717628	0.764031	1.07525	1.16487	1.47277	0.919084	0.77147	0.987791	1.08623	1.07952	0.34588	0.987683
CBX2-HepG2 (ENCFF928KZS)	0.339375	0.309751	0.560949	0.530612	0.46496	0.137195	0.124725	0.325203	0.400748	0.634098	0.416667	0.403147
NFE2L2-HepG2 (ENCFF928POR)	0.787321	0.424233	0.929858	1.16667	0.645081	1.32267	0.670087	0.182292	1.06088	1.06771	0.052356	0.882729
GATA2-K562 (ENCFF929YBC)	0.353577	0.588791	0.965623	1.44383	1.59875	1.11654	0.861688	1.17708	1.39588	1.45805	0.149813	0.823206
HHEX-HepG2 (ENCFF930DKI)	0.287311	0.433485	0.845956	1.00218	0.594142	0.829146	0.398532	2.62658	1.15566	1.18614	0.242424	0.858491
NRF1-GM12878 (ENCFF931XAL)	0.0206067	0.0610513	0.128932	0.0395257	0.126891	0.0636943	0.0122624	0.0543478	0.136786	0.261024	0.117647	0.0327869
SALL1-HEK293 (ENCFF932ANQ)	0.233055	0.925641	0.42236	0.634146	0.444178	0.278184	0.175567	0.549451	0.611046	0.582011	0	0.431965
ZNF407-K562 (ENCFF932UEC)	0.302038	0.788801	0.424242	0.426439	0.818128	0.37037	0.797568	4.02878	0.627018	0.797062	0.38961	0.25
RFX5-HepG2 (ENCFF933GHY)	0.149375	0.248467	0.489533	0.389016	0.683842	0.379147	0.420749	0.458015	0.466808	0.624814	0.123457	0.422234
HDGF-GM12878 (ENCFF935HIG)	0.175852	1.06453	0.495861	0.522364	0.389946	0.367273	0.289209	0.384205	0.931659	0.818932	0.244821	0.248652
CBX5-H1 (ENCFF936JMD)	0.6	0.845886	0.512821	0.2	5.34483	2.64463	1.30584	0.416667	0.412844	0.309524	0	0.357143
HNRNPH1-HepG2 (ENCFF937MYV)	0.0649926	0.20391	0.35489	0.366972	0.24957	0.24666	0.176946	0.176991	0.526521	0.682569	0.172414	0.141443
ZNF792-HepG2 (ENCFF937PFR)	0.24768	0.661367	0.688579	0.664029	0.644279	0.482848	0.315822	1.13311	0.836935	1.14385	0.359281	0.464336
POLR2A-K562 (ENCFF937VZI)	0.22356	0.643001	0.451587	0.438575	1.23666	0.39652	0.302922	1.41784	0.594685	0.764223	0.472441	0.295865
UBTF-K562 (ENCFF938IOJ)	0.0582478	0.131937	0.26824	0.332278	0.202733	0.131687	0.10193	0.0777202	0.329978	0.538774	0.0458716	0.104128
JUNB-GM12878 (ENCFF939TZS)	0.554501	0.588624	1.17902	1.33105	0.782965	0.761657	0.747501	0.408922	0.97961	1.26832	0.248175	1.18451
HDAC8-K562 (ENCFF939ZFS)	0.183067	0.639806	0.525892	0.602116	3.22207	0.957622	0.571684	2.87179	0.686139	0.956217	0.599078	0.401116
TCF12-HepG2 (ENCFF940BIM)	0.122846	0.174572	0.52904	0.440529	0.480043	0.58623	0.209672	0.813953	0.799472	0.938475	0.2	0.343137
PCBP1-K562 (ENCFF941RVL)	0.0944978	0.241009	0.1739	0.187463	0.184456	0.0886263	0.0713649	0.0663717	0.243668	0.470402	2.46212	0.111322
AEBP2-HEK293 (ENCFF942VHF)	0.766598	2.14405	0.379347	0.386266	0.518732	0.262172	0.29375	0.337079	0.535449	0.482897	0.535714	0.490909
PRDM4-HEK293 (ENCFF943HTN)	0.268823	0.456605	0.589607	0.982212	0.491433	0.393631	0.285959	0.895692	0.693036	0.940183	0.2537	0.568704
ZFP69B-HEK293 (ENCFF943KIE)	0.159827	0.499289	0.577241	0.60798	0.375748	0.295394	0.354621	0.485149	0.632216	0.874465	0.205993	0.378386
ZNF26-HEK293 (ENCFF943LDC)	1.5873	0.932218	0.6724	0.699708	1.84729	0.798872	0.681022	2.32323	1.06002	0.870406	0.138889	0.858311
SMARCB1-K562 (ENCFF944GJH)	0.302778	0.351062	0.819048	1.42241	0.745467	0.514241	0.38162	0.0757576	1.0006	1.25138	0	0.565635
ARNT-K562 (ENCFF944GZI)	0.276156	0.738954	0.621302	0.967283	2.21395	0.656353	0.447016	2.22672	1.01273	1.09113	0.671642	0.535714
ZNF614-HepG2 (ENCFF944IVP)	0.233161	0.602152	0.76087	0.757621	0.602585	0.588116	0.36822	1.48374	0.837575	1.12882	0.345455	0.49421
CTCF-A549 (ENCFF944VAE)	0.285613	0.365785	1.20024	0.851019	0.636953	1.05838	0.551823	1.34615	0.823298	1.00703	0.153509	0.546561
CSDE1-MCF-7 (ENCFF946CZF)	0.716146	0.244216	1.0192	1.25714	0.726979	0.204082	0.515947	0.2	0.913858	1.21849	0.322581	1.09181
POLR2A-K562 (ENCFF947KPB)	0.146469	0.547931	0.523913	0.453199	0.596806	0.430785	0.309642	0.357793	0.59465	0.72877	0.259301	0.316393
ZNF677-HEK293 (ENCFF948GYC)	0.535468	0.337187	0.437393	0.576923	0.678382	0.637728	0.609879	0.852018	0.784314	0.787027	0.196078	0.391588
CREM-K562 (ENCFF948TXN)	0.153989	0.346827	0.612218	0.764268	0.8392	0.624801	0.561846	1.02582	0.710065	0.858777	0.0396825	0.554947
PHF20-K562 (ENCFF948YVM)	0.141488	0.579234	0.286797	0.429607	0.462107	0.262426	0.269474	0.655462	0.528943	1.12207	0.116279	0.132275
TCF12-HepG2 (ENCFF949EAE)	0.907692	0.0900901	0.550459	0.277778	0.490196	0.337079	1.84049	3.33333	1.68317	1.06383	0	1.23288
RFX5-MCF-7 (ENCFF949QZO)	0.261757	0.400472	0.644609	0.525568	0.848354	0.717598	0.647653	1.60825	0.668218	0.785551	0.123457	0.619094
ATM-HepG2 (ENCFF950HDR)	0.59658	0.620412	0.452586	0.685484	0.664376	0.478088	0.367893	0.568182	1.04572	0.505208	0.277778	0.553691
FUS-HepG2 (ENCFF950KWC)	0.0913046	0.0895154	0.170482	0.130354	0.11254	0.0546272	0.0347936	0	0.157171	0.274618	0.245399	0.116179
ZNF366-HEK293 (ENCFF950PWQ)	0.335357	0.975398	0.618697	0.83258	0.45428	0.461438	0.447109	0.550542	0.986405	0.880003	0.57971	0.571359
ZNF202-HEK293 (ENCFF954HYI)	0.732155	2.82776	0.474488	0.340219	1.22275	0.290507	0.397258	1.84906	0.444795	0.39865	8.75969	0.429876
NR0B1-K562 (ENCFF954NAJ)	1.27679	0.61294	0.845771	0.377358	0.895522	0.596026	0.39604	0.769231	1.02703	0.944882	0	0.288462
ZFP3-HEK293 (ENCFF955KTW)	0.292586	1.23349	0.538533	0.527211	0.352278	0.27105	0.297636	0.177515	3.6495	1.14247	0.967742	0.319672
ZNF687-MCF-7 (ENCFF955YVT)	0.181845	0.59065	0.532621	0.486905	0.702309	0.433222	0.371567	0.722022	0.847112	0.910141	0.269151	0.252159
SUZ12-MCF-7 (ENCFF956LMS)	0.240757	0.770079	0.378416	0.442225	0.315379	0.596413	0.869023	0.0865801	0.960231	0.574578	0.296296	0.207962
ZSCAN26-HEK293 (ENCFF957YKG)	0.159692	0.42471	0.294599	0.245399	0.371025	0.310881	0.20076	0.462963	0.634187	0.509077	0.232558	0.310192
TBL1XR1-GM12878 (ENCFF957YRU)	0.220934	0.302218	0.753948	0.802741	0.325338	0.470093	0.331546	0.125984	0.67301	1.00073	0.0961538	0.487369
ATF3-K562 (ENCFF958KNK)	0.528172	1.03128	0.977182	1.27315	1.04725	0.911517	0.988276	1.29599	1.0862	1.20014	0.475436	1.25052
RAD21-A549 (ENCFF958VNQ)	0.204348	0.292887	1.09952	0.710472	0.375932	0.718197	0.308966	0.831486	0.675147	0.90967	0.143737	0.548211
ZNF660-HEK293 (ENCFF959WAA)	0.184114	0.350765	0.731928	0.794268	0.369603	0.420883	0.288767	0.924901	0.597435	0.97411	0.168067	0.529326
ZNF24-MCF-7 (ENCFF961BQJ)	0.236778	0.422583	0.867295	0.923567	0.614007	0.563674	0.3634	1.17541	1.93153	1.37645	0.298507	0.604027
CTCFL-K562 (ENCFF962FQM)	0.104829	0.186612	0.66953	0.406343	0.454445	0.733014	0.409315	0.458515	0.532388	0.663678	0	0.27852
KHSRP-K562 (ENCFF962VSZ)	0.345087	0.560568	0.550652	0.702055	1.4913	0.641509	0.35807	1.76166	0.937564	0.844289	0.181818	0.61915
TAF7-H1 (ENCFF963TZI)	0.0642753	0.172598	0.296331	0.283645	0.536398	0.19678	0.122256	0.11215	0.292181	0.431449	0.0320513	0.137785
ZNF143-H1 (ENCFF964BYN)	0.314341	0.28582	0.827296	0.652409	0.77296	1.27287	0.748097	1.53788	0.682888	1.14201	0.1443	0.367681
RXRA-HepG2 (ENCFF964JXI)	0.221044	0.441247	0.918141	0.836084	0.681386	0.717483	0.4017	1.11226	0.955736	1.16812	0.216606	0.583185
FOS-MCF-7 (ENCFF965AIZ)	0.458708	0.814257	1.09917	1.3098	0.943281	1.09367	0.812716	1.06839	1.22856	1.25949	0.276498	1.49809
MTA1-MCF-7 (ENCFF965ZRH)	0.153008	0.293317	0.553992	0.554785	0.450919	0.4593	0.274323	0.796813	0.623977	0.887604	0.142349	0.348168
SUZ12-K562 (ENCFF966MVC)	0.0806577	0.182135	0.36965	0.217391	0.105079	0.786517	1.47624	0.3	0.315032	0.567542	0	0.139752
MTA2-GM12878 (ENCFF966RPL)	0.469209	0.643473	1.00574	1.07877	0.87614	0.695396	0.667363	0.693989	0.890982	1.20431	0.12476	0.838999
YY1-GM12878 (ENCFF967ACD)	0.182694	0.346663	0.791996	0.659961	0.524911	0.529974	0.642105	0.349854	0.576881	0.892517	0.183007	0.342962
NCOA1-K562 (ENCFF967IKR)	0.356528	0.643928	0.528455	0.650888	1.52012	0.324324	0.326567	1.09375	0.723823	0.806994	0.909091	0.400943
TARDBP-K562 (ENCFF968EAL)	0.0714616	0.242447	0.287137	0.500611	0.442613	0.379464	0.32793	0.453074	0.415186	0.608381	0.185185	0.114257
IKZF1-K562 (ENCFF968JVX)	0.365019	0.706511	0.765881	1.28995	1.36939	0.904276	0.720708	2.01646	1.25279	1.06689	0.427716	0.589172
ATF2-K562 (ENCFF968KBN)	0.734082	0.670862	0.973522	1.21333	0.817954	0.901202	1.23586	1.14877	1.19643	1.20935	0.233051	1.18354
MXI1-K562 (ENCFF970LCB)	0.0931232	0.234966	0.402614	0.283401	0.719629	0.285714	0.258732	0.15015	0.446886	0.585894	0.0598802	0.212014
RBM15-K562 (ENCFF971VJZ)	0.0468165	0.0658617	0.045045	0.2	0.0505051	0.0704225	0	0	0.159574	0.25522	0	0.0909091
RNF2-K562 (ENCFF972LPT)	0.194506	0.365015	0.512225	0.753012	1.05616	0.521045	0.386109	1.05951	0.678191	0.847075	0.21148	0.429049
NRF1-HepG2 (ENCFF972NIR)	0.0630045	0.109054	0.188679	0.102041	0.204819	0.130814	0.076746	0.144928	0.233272	0.301932	0	0.17094
ZNF507-MCF-7 (ENCFF973DWU)	0.315789	0.482516	0.852391	0.952381	1.17205	0.537919	1.48898	0.603448	0.829741	1.0339	0.327869	0.695876
ZNF24-K562 (ENCFF973LDQ)	0.357233	1.06443	0.778491	0.824435	0.744421	0.459928	0.446752	1.03676	2.36761	1.42438	0.543478	0.537091
MNT-K562 (ENCFF973OME)	0.249214	0.467712	0.583068	0.577406	0.876959	0.405349	0.392275	1.86653	0.619321	0.87255	0.804598	0.488759
ZHX2-HepG2 (ENCFF974OIC)	0.105053	0.315212	0.409535	0.432	0.28166	0.289702	0.201123	0.301508	0.482452	0.708868	0.139535	0.281339
RB1-K562 (ENCFF975IRM)	0.101042	0.255974	0.431084	0.403078	0.502945	0.35505	0.174907	1.53455	0.368503	0.669257	0.116279	0.156448
E2F4-MCF-7 (ENCFF976CLA)	0.282519	0.733333	1.00904	0.494505	0.573614	0.528541	0.522814	0.217391	0.715851	0.92068	0.277778	0.453333
IRF3-GM12878 (ENCFF976ZVG)	0.0388384	0.15903	0.194986	0.175781	0.257998	0.15454	0.185481	0.552486	0.20724	0.424113	0	0.098832
BACH1-H1 (ENCFF977MDK)	0.246898	0.200356	0.727308	0.527489	0.576258	0.592716	0.311814	0.219124	0.523977	0.678746	0.041841	0.277601
PRDM2-HEK293 (ENCFF977PXD)	0.103698	0.480554	0.237092	0.263653	0.254237	0.192705	0.132057	0.141844	0.686452	0.797284	0.128205	0.0675676
FOXA1-HepG2 (ENCFF978IWS)	0.403363	0.451637	1.12641	0.970914	0.810907	0.803865	0.461938	1.633	1.22354	1.14428	0.178384	0.982933
FOXK2-GM12878 (ENCFF980KSV)	0.272422	0.625306	0.569888	0.487805	0.525069	0.48418	0.394157	0.873362	0.619698	0.685663	0.5	0.347541
ZNF670-HEK293 (ENCFF981API)	0.287339	0.769231	0.185811	0.277778	0.551471	0.277778	0.253432	0.566038	0.766063	0.470397	0.625	0.201149
ZNF493-HEK293 (ENCFF981AWT)	0.448421	2.32124	0.494924	0.410959	0.56266	0.484653	0.284397	0.266667	0.730816	0.721212	1.08108	0.306748
FOXA3-HepG2 (ENCFF984AJU)	0.362435	0.540905	0.911102	0.79956	0.738862	0.663268	0.409037	1.99268	0.992532	1.08706	0.481283	0.811075
RFXANK-HepG2 (ENCFF984ULW)	0.189925	0.484705	0.59351	0.541633	0.598333	0.435697	0.26501	0.851735	0.68	0.971085	0.225989	0.405033
SREBF1-K562 (ENCFF985TSH)	0.0643627	0.230978	0.146945	0.574713	0.764803	0.214505	0.237192	0.458716	0.343884	0.557029	0.289855	0.113636
ZNF155-HEK293 (ENCFF985YVA)	0.403433	1.18385	0.371622	0.39548	1.00329	0.545455	0.421377	1.30435	0.721649	0.588685	0.689655	0.453333
NFXL1-K562 (ENCFF986MHU)	0.340581	0.945416	0.391949	0.459318	0.829545	0.319549	0.305361	0.707965	1.01757	2.85985	0.410959	0.339394
RNF2-K562 (ENCFF987VNY)	0.121595	0.231029	0.438517	0.651341	0.354645	0.291971	0.246479	0.360825	0.511961	0.760131	0	0.27933
POU5F1-K562 (ENCFF990CFV)	0.0374251	0.124589	0.207373	0.0909091	0.223214	0.095498	0.121342	0.47619	0.202931	0.53745	0	0.110701
POLR2A-HepG2 (ENCFF992LSQ)	0.0932195	0.330952	0.440947	0.378151	0.456904	0.342759	0.233663	0.54007	0.563169	0.843638	0.0985222	0.242071
NRF1-K562 (ENCFF992QZV)	0.215121	0.55722	0.621405	0.523088	1.09139	0.424024	0.342972	0.745875	0.612578	0.891025	0.243337	0.307123
CBFA2T3-K562 (ENCFF993GXU)	0.377524	0.758997	1.0228	1.12993	2.00094	1.16723	0.962321	2.989	1.22764	1.23895	3.03478	0.835678
ZBTB40-K562 (ENCFF995IAC)	0.3959	0.823177	3.38439	1.0033	1.87858	0.820135	0.710729	1.02994	0.972975	1.13006	0.676856	0.853737
SMARCA5-K562 (ENCFF995NIE)	0.441214	1.57049	0.569409	0.731898	0.77113	0.346488	0.514783	0.6698	1.59783	2.88663	0.614251	0.312893
HDAC1-K562 (ENCFF996CUX)	0.208019	0.652273	0.506217	0.782737	1.04435	0.48758	0.365562	1.65517	0.943124	0.963532	0.6875	0.367967
ZNF830-K562 (ENCFF996IVU)	0.437337	0.347266	0.681431	0.659574	1.01887	0.305164	0.287226	1.2766	0.770304	1.0038	0.11236	0.76999
KDM1A-GM12878 (ENCFF996RRT)	0.52974	1.70279	0.609137	1.16667	0.555556	0.535714	0.510511	0.588235	1.35071	2.85714	0	0.155039
C11orf30-K562 (ENCFF996ZGL)	0.730998	0.745012	1.01015	1.06008	1.26322	0.758158	0.664695	0.762105	0.989277	0.949394	0.309598	0.964881
HCFC1-HepG2 (ENCFF997AAW)	0.0288506	0.0983843	0.148961	0.117994	0.0987842	0.357647	0.520464	0.04329	0.236867	0.389285	0.0775194	0.0927152
ZEB1-GM12878 (ENCFF997NGJ)	0.0580931	0.183696	0.529883	0.32491	0.244204	0.285935	0.149282	0.173611	0.448912	0.691264	0	0.164981
MTA2-MCF-7 (ENCFF997RPK)	0.589587	0.660633	0.739857	0.517241	0.434783	0.619946	0.732394	0.408163	1.81053	0.835946	0.47619	0.406504
HDAC6-K562 (ENCFF998HOR)	0.0644699	0.0689242	0.259939	0.276243	0.243553	0.29703	0.147194	0.677966	0.305085	0.436068	0	0.114679
XRCC5-K562 (ENCFF998KKJ)	0.122804	0.426261	0.586442	0.569014	0.390445	0.423874	0.230726	0.338983	0.669708	1.04688	0.103093	0.244746
ERF-HepG2 (ENCFF998NID)	0.223282	0.621411	0.713067	0.72252	0.565933	0.492948	0.338841	1.40389	0.790419	1.08014	0.30504	0.416586
GMEB2-HepG2 (ENCFF998RMR)	0.0709836	0.219492	0.338164	0.408163	0.162568	0.160872	0.105109	0.324074	0.338164	0.490196	0	0.114478
E2F1-K562 (ENCFF998YJY)	0.147561	0.697366	0.376344	0.448613	0.927688	0.219512	0.157033	0.675676	0.5607	0.6469	0.575916	0.22997
